# Supplementary material for: GenomeLandscaper: Landscape analysis of genome-fingerprints maps assessing chromosome architecture
Source: Sci Rep. 2018 Jan 18;8:1026. doi: 10.1038/s41598-018-19366-2 (PMC5773709; doi:10.1038/s41598-018-19366-2)
Supplement: Supplementary file 2 — Dataset 1 [file 41598_2018_19366_MOESM2_ESM.xlsx]

## Sheet: SI 1
#	PRED.cleaned_GRCh38p1.chrY.xlsx
>PRED.cleaned_GRCh38p1.chrY.fa
TAGTAAAATCTGCAAGTGGATATTCGGAGCACTTTGAGGCCTGTTGTGGAGAAGGAAATATCTTCACATAAAAACTACACA
AGACGCATTCCGAGAAACTTGTTTGTGATATGTGCATTCAACTGACAGAGTTGAACCTTTCTTTTGATTGACTAGTTTTGA
AAAATCTCTTTTTGTAGAATCTGCAAGTGGATATTTGGAGTGCTTTGAGGCCTATGGTGGAAAAGGAAATATCTTCATATG
GAAAACTACACAGAAGCATTCTGAGAAAATTCTTTGTGATGTGTGCATTCAAACCACAGACTTGAACTGATCTTTTGATAG
GAGCAGTTTTTAAAGTGTCTTTCTGTAGAATCTGCAAGTGGTTACTTGGAGACCTTTGTGGAAGATGGTGGAAAAGGAAAT
TATCTTCCCGTAAAAACTACACAGATGCATTCTGAGAAACTTCTTTGTGATGTGTGCATTCATCTCACAGAGTTCAACCTA
ATCTTTTCGTAGAGCAGTTTTGAAACTCTCTTTTCCTAGAATCTGTAAGTTGATATTTGGAGCCCTTTGCGGCCTATTGTG
GGAAAAGGAAATAACTTCACATGAAAACTACACAGAAGCTGAGAAACTTCTTTGTGATGTGTGCATTAATTTCCCAGAGTC
CGAACCTTTCTTTTGATTGAGCAGTTTTGAAACACTCTTTTTGTAGAATCTGCAAGTGGACATTTGAAGCACTTTGAGGCC
CTATTGTTGAAAAGGAAACATCTTCATATAAAAACAACAAGGAAAGCATTCTGAGAAACCATTTTGTGCTGTGTGCATTCA
ACCTCACAGAGTTCAACTTTATTTGATACAGCAGTTTTGAAACACTCTTCTTGTGGAATCTGCAAGTGGAAATTGGGAAAT
TATTTAGGCATATGGTGGAAAAGGAAACATCCGCACATAAAAACTACACAGACACATTCTGTGAAACTTCTTTGTGCTGTG
GTGCATTCAAACCACAGAGTTGAACCTATCTTTTGAATGAGCAGTTTTGAAACTCTCTTTTCATAGTATCTGCAAGTGGAT
TATTTGGAGCCTTTTGTGGCCTACGGTGGGAAAGGAAATATCTTCATATAAAAACTACACAGAAGCATTCTGAGAAACTTC
CTCAGTGATGTGAGCATTCTTCTCACAGAGTTGAACTATCTTTTGATTGAGCAGTTTTGAAACACTGTTTTTTTTAGAATC
CTGCAAGTGAATATTTGGAGCCTTTTGGGTCTTATTGTGGAAAAGGAAATATCTTCACATAAAAACTACACAGAAGCATTC
CTGAGAAACTTCTCAGTGATGTGAGCATTCTTCTCACAGAGTTGAACTATCTTTTGATTGAGCAGTTTTGAAACACTGTTT
TTTTTTAGAATCTGCAAGTGAATATTTGGAGCCTTTTGGGTCTTATTGTGGAAAAGGAAATATCTTCACATAAAAACTACA
ACAGAAGCATTCTGAGAAACTTCTTTGTCATGTGTGGATTCATCTCACAGAGTTAAATCTTTCTTTTGATTGAGCAGTTTG
GCAAACACTCTTTTTGTGGTATCTCCAGGAGGATATTTGGAGTGCTTTGAGGCCTATGTTGGAAAAGGAAGTATCTTCCCT
TTAAAAGCTATGCAGAAGCATTCTGAGAAACTTCCTTCTGATGTGTGCATTCATCTCACCTAGTTGAACCTTTCTTTTGGT
TTGTGCACTTTTGAAACACTCTTTTTGTGGAATCTGCAAGTGGATATCTGGATCACTTTGACGTCTATTGTGGAAAAGGAA
AATATCTTCACATAAAAACTACACAGAAGAATTCCGACATAGTTCTTTGTGATGTGTGCATTCAACTCACATAGTTGAAAC
CCATCTCTTGATCGAGTAGTTTTGAACCTCTCTTGTTGTAGAATCTGAAAGTGGATATTTGTGTCCCCTGGCGGTCTATGG
GTGGAAAAGAAATATCTTCACAAAAATACTACACAGAAGCATTCTGAGAAACTTCTTTGTGATGTGTCCATTCATCTCACA
AGAGTTGAACCTTTCTTTTGATTGAGCAGTTTTGAAATACTCCTTTTGTAGAATCTGCAAGTGGATATTTTGAGTGCTTTG
GAGAACTATTGTGGAAAAGGAATTATCTTCTCATAAAACCTACACTGAAGGATTCTGAGAAATTTCTTGTGATGTGTGCAT
TTCATCTCACAGAGTTGAACATTTCCTATGATTGAGCAGTTTGGAAATATTCTTTTCATAGAATCTGGAAGTGGATATTTG
GGAGCCCTTTGAGGCCTATTGTGGAAAAGGAAATATCTTCACATAAAAACTACAGAGAAGCATTCTGAGAAACTTCTTTGT
TGATGTGTGCATTCATCAAACAGAATTGAACATTTCTTTTTTTGTGCAGTTTTGAAACAATCTTCTTGTAGTATCTGCAAG
GTGGATATTTGGAGCGTTTTAAGACCTAAGGTGGGAAAGGAAATATCTTCACATAAAAATTACACAGAGAGATTCTGAGAA
AACTTCTTTGTGATGTGTGCATTCATCTCATATATTTGAACCTTTCTTTTCATTGTGCAGTTTCCAAGCAATCTTTTTCTA
AGAATATGTAAGTGGATATTTGGAGCACTTTGTGGACTATGGAGGGAAAAGAAATGTCTTCACATAAAAACTACACAGAAG
GCATTGGGAGAAAATTCTTGTGATATTTGTGTTCAACCCACAAAGTTGAACATATTGTTTGATAGAGCAGTTGTGAAACTC
CTCTTTTTGTAGAATCTGCAAGTGGGTATTTGGAGCCCTTTGTGGCCCATGGTAGAAAAGGAACTATCTTCACAGAAAAAC
CTACCCAGAAGCATTTTGAGAAACTCCTTTGTGATTTGTGCACTCATCTCACGGTGTTGAAACTTTATTTTTATTGAGCAA
ATTTTGAACATTCCTTTTTATAGAATCTACAAGTGGATATTTGGAGTGGTTTGAGACCTATGGTAGAAAAAGAACTATCTT
TCACCGAAAAACCACACAGAAGCATTTTGAGAAGCTTCTTTTTGATGTATGCATTCAACTCACAGAGACGAACTGATCTTT
TTGATAGAGCAGTTTTGAAACTCACTTTTGTAGAATCTGCAGGTGGATATTTGGAGTACATTGCGGCCTATGGTGAAAAAG
GGAACTATTCTTCGCATGAGAACCAGGCAGAAACATTCTGAGAAACTAGTTTGTGATGTGTGCATTCATCTCACAGAGTTG
GAAATCATTTTTTGATTTGAGTAGTTTGGAAACACTCTTTTTGTGGAATCTCTAAGGGCATATTTGAAGCGTTTTGCACGC
CTGTTGTGGAAAAGGAAATATCTTCACATAAAAACTACACAGAAGCATTCTGAGAAACTACTTTGTGATGTGGGCATTCAT
TGTCACGGTTTTGAACCTTCCATTTGATTGAGCAGTTTTGAAATACTCGTTTGGTAGAATGTACAAGTGAATATTTGGAGC
CACTTTGAGGCCTATGATAGAAACGGAAATATGTTTACATAAAAACTACACAGAAGCATGCTGAGAAACCTCTTTGTGATG
GTGTGTATTCACCTCCGGGAGTTCAACCTATCATTTGACAGAGCGGTTTTGAAACTCTTTTTGTAGAATCTCCAAGTGGAT
TATTTGGAGCCCTTTGCATTCTACTGTGAAAAGGAAATATCTTCACATCAAAACTACACAGAACGCATTCTGAGAAACTTC
CTTTGTGATGTTTGCTTTCAACTCACAGAATTGAACCTTTTGTTTGAGTAGTTTTGAAACTCTCTTTTTGTAGAATCTAGA
AAGTGGATATTTAGAACGCTTGGAGGCCTATGGTGCAAAAACGAATAACTTCACACAAAAAATACACAGAAGCATTCTGAG
GAAACTTCTTTACGATGTCTGCATTCACCTCACAGATTTGAATGTCTCTTTTGATTGAGCAGTTTGGAAGCACTCTTTCGG
GTAGAATCTGCAAGTGGATATGGAGAGAGCTTTGAGGCCTGTTGTGGAAAACTAAATGTCTTCATATAAAAGCTACACAGA
AAGCATTCTGAGAAACTCCTTTGTTATGTGTGCATTCATCTCACAGAGTTGAACCTTTCTTTTGATTCGGCAGTTTTGAAA
ACACGGTTTCTGTAGAATCTTCAAGTGGATATTTGGAGCACTTTTCTGCCTATTGTGTAAAAGGAAATATCTTTACGTAAG
GAACTACACAGAAGCATTCTGAGAAACTTCTTTGTGATGTTCTTAACTCACAGCGTTAAACTTACCTTTGGTAGAGCAGTT
TTTGAAACTCTCTTTTTGTGGAAAATGTAAGTGGGTATTTAGAGCCATTTGTGGCCTATGGTGGAAAGGAAAATATCTTCA
ACATAAAAACTACACAGAAGCATTCTGAGAAACTACCTTTTGATGTGTGTATTTGTCTCAGACTGGAACCTTCCTTTTGAT
TTGAGCAGTTCTGAAACACTCTTTTTGTAGAATCTGGAAGTGCATATTTGGAGTGCTTTGAGGCCTATGGTGGAAAAAGAA
AATATCTTCATTTAAAAACTACACAGAAGCATTCTGAGAAACTTCTTTGTGATGTGTGTATTCATACCACAGAGTCGAAAC
CTATCGTTTGAGAGAGCATTTCGAAACTTTCTTTTTGTAGGATCTGCAAGTGGATATTTGGAGGGCTTTCAGGCCTATGGT
TGGAAAAGGAAATATCTTCACATAAACACTACTCAGAAGCATTCTGAGAAACTTCTTCACGATGGTTGCACTAAACTCTCA
AGAGTTGAACTTATCTTTTGATAGAGCAGTTTTGAAACTCTGTGTTACTAGAATCTGCATGTGGTTATTTGGAGTCCTTTG
GTGGCCGATGGTGGAAAAGGAAATATCTTCCCCTAAAAAGTACACAGAAGCATTCTGAGAAACTTTTTTGACATGTGTGCA
ACTAATCTCACAGAGTTTAATCTATCATTTGATTGAGCAGTTTTAAAAAACTTTTTTTGTGGAATCTGCAATTGGATATTT
TGGAACGCTTTGAGGCCTATTGTGGAAAAGGCAATATCTTCACATAAAAACTACACAGAAACATTCCGAGAAACTTCTCTG
GTGATGTGTGCACTCATCTCACGGAGTTGAACCTTTCTTTGATTGACAAGTTTTGAAAGACTATGTTTCTATAATGTGCAA
AGTGGATATTTGGAGTGCTTTGAGGCATATGGTGGAAAAGGAAATATATTCACATAAAACTATACAGAAGCGTTCCCAGAA
AACTTATTTGTGATGTGCTTATTCAACTCGCAGAGTTGACCCTATCTTTTGATACAGCAGTTTTGAAACTCTCTTTTTGTA
AGAATCTGCAAGTGGATATTTGCAGCGCTTTGAGGCCTGCGGTGGAAAAGGAAATATCTTCACATAAAAACTACACAGAAG
GCATTCTCAGTAACTTCTTTGTAATGTGTGCATTCACCTCACAGACTTGAAACTTCCTCTTGATTGAGCAGCTTGGAAACA
ACACTTTTAGTGAAATCTGCAAGTGGATATTTGGAGCACCTTGAGGCCTGTTGTGGAAAAGGAAATATCTTCACATAAAAA
ACTACACAGAAGCATTCCAATAAACTTGTTTGTGATATGTACCTTCAACTGACAGATTTGAACCTTTCTTTTGATTAAATA
AGTTTTGAAAATCTCTTTTTGTAGAATCTGCAAGTGGATATTTGGAGTGCTTTGAGGCCTATGGTGGAAAAGGAAATATCT
TTTACATAAAAACTACACAGAAGCATTCTGAGAAACTACTTTGTGATGTGTGCATTCATATCACATAGTTGAACCTATCTT
TTTGATAGAGCACTTTTGAAACTCTCTTTTTGTAGAATCTGCAAGTGGATATTTGGAGCCCTTTGCAGCCTATGGTGGAAA
AAGGAAACATCTTCACATAAAAACTACACAGAAGCATTCTCAGAAACTACTTTGTGATGTGTGCGTTCAGCTCACAGACTT
TGAAACTTCCTCTTGATTGAGCAGTTTGGAAACACTCTTTAGTAAAATCTGCAAGTGGATATTCGGAGCACTTTGAGGCCT
TGTTGTGGAGAAGGAAATATCTTCACATAAAAACTACACAGACGCATTCCGAGAAACTTGTTTGTGATATGTGCATTCAAC
CTGACAGAGTTGAACCTTTCTTTTGATTGACTAGTTTTGAAAATCTCTTTTTGTAGAATCTGCAAGTGGATATTTGGAGTG
GCTTTGAGGCCTATGGTGGAAAAGGAAATATCTTCATATGAAAACTACACAGAAGCATTCTGAGAAAATTCTTTGTGATGT
TGTGCATTCAAACCACAGACTTGAACTGATCTTTTGATAGAGCAGTTTTTAAAGTGTCTTTCTGTAGAATCTGCAAGTGGT
TTACTTGGAGACCTTTGTGGAAGATGGTGGAAAAGGAAATGTCTTCCCGTAAAAACTACACAGATGCATTCTGAGAAACTT
TCTTTGTGATGTGTGCATTCATCTCACAGAGTTCAACCTATCTTTTCGTAGAGCAGTTTTGAAACTCTCTTTTCCTAGAAT
TCTGTAAGTTGATATTTGGAGCCCTTTGCGGCCTATTGTGGAAAAGGAAATAACTTCACATGAAAACTACACAGAAGCTGA
AGAAACTTCTTTGTGATGTGTGCATTAATTTCCCAGAGTCGAACCTTTCTTTTGATTGAGCAGTTTTGAAACACTCTTTTT
TGTAGAATCTGCAAGTGGACATTTGAAGCACTTTGAGGCCTATTGTTGAAAAGGAAACATCTTCATATAAAAACAACAAGG
GAAGCATTCTGAGAAACCATTTTGTGCTGTGTGCATTCACCTCACAGAGTTCAACTTTATTTGATACAGCAGTTTTGAAAC
CACTCTTCTTGTAGAATCTGCAAGTGGAAATTGGGAAATATTTAGGCATATGGTGGAAAAGGAAACATCCGCACATAAAAA
ACTACACAGACACATTCTGTGAAACTTCTTTGTGCTGTGTGCATTCAAACCACAGAGTTGAACCTATCTTTTGAATGAGCA
AGTTTTGAAACTCTCTTTTCATAGTATCTGCAAGTGGATATTTGGAGCCTTTTGTGGCCTACGGTGGGAAAGGAAATATCT
TTCATATAAAAACTACACAGAAGCATTCTGAGCAAACTTCTCAGTGATGTGAGCATTCTTCTCACAGAGTTGAACTATCTT
TTTGATTGAGCAGTTTTGAAACACTGTTTTTTTTAGAATCTGCAAGTGAATATTTGGAGCCTTTTGGGTCTTATTGTGGAA
AAAGGAAATATCTTCACATAAAAACTACACAGAAGCATTCTGAGAAACTTCTTTGTCATGTGTGGATTCATCTCACAGAGT
TTAAATCTTTCTTTTGATTGAGCAGTTTGCAAACACTCTTTTTGTGGTATCTCCAGGAGGATATTTGGAGTGCTTTGAGGC
CCTATGTTGGAAAAGGAAGTATCTTCCCTTAAAAGCTATGCAGAAGCATTCTGAGAAACTTCCTTCTGATGTGTGCATTCA
ATCTCACCTAGTTGAACCTTTCTTTTGGTTGTGCACTTTTGAAACACTCTTTTTGTGGAATCTGCAAGTGGATATCTGGAT
TCACTTTGACGTCTATTGTGGAAAAGGAAATATCTTCACATAAATACTACACAGAAGAATTCCGACATAGTTCTTTGTGAT
TGTGTGCATTCAACTCACATAGTTGAAACCATCTCTTGATCGAGTAGTTTTGAACCTCTCTTGTTGTAGAATCTGAAAGTG
GGATATTTGTGTCCCCTGGCGGTCTATGGTGGAAAAGAAATATCTTCACAAAAATACTACACAGAAGCATTCTGAGAAACT
TTCTTTGTGATGTGTCCATTCATCTCACAGAGTTGAACCTTTCTTTTGATTGAGCAGTTTTGAAATACTCCTTTTGTAGAA
ATCTGCAAGTGGATATTTTGAGTGCTTTGAGAACTATTGTGGAAAAGGAATTATCTTCTCATAAAACCTACACTGAAGGAT
TTCTGAGAAATTTCTTGTGATGTGTGCATTCATCTCACAGAGTTGAACATTTCCTATGATTGAGCAGTTTGGAAATATTCT
TTTTCATAGAATCTGGAAGTGGATATTTGGAGCCCTTTGAGGCCTATTGTGGAAAAGGAAATATCTTCACATAAAAACTAC
CAGAGAAGCATTCTGAGAAACTTCTTTGTGATGTGTGCATTCATCAAACAGAATTGAACATTTCTTTTTTTGTGCAGTTTT
TGAAACAATCTTCTTGTAGTATCTGCAAGTGGATATTTGGAGCGTTTTAAGACCTAAGGTGGGAAAGGAAATATCTTCACA
ATAAAAATTACACAGAGAGATTCTGAGAAACTTCTTTGTGATGTGTGCATTCATCTCATATATTTGAACCTTTCTTTTCAT
TTGTGCAGTTTCCAAGCAATCTTTTTCTAGAATATGTAAGTGGATATTTGGAGCACTTTGTGGACTATGGAGGGAAAAGAA
AATGTCTTCACATAAAAACTACACAGAAGCATTGGGAGAAAATTCTTGTGATATTTGTGTTCAACCCACAAAGTTGAACAT
TATTGTTTGATAGAGCAGTTGTGAAACTCTCTTTTTGTAGAATCTGCAAGTGGGTATTTGGAGCCCTTTGTGGCCCATGGT
TAGAAAAGGAACTATCTTCACAGAAAAACTACCCAGAAGCATTTTGAGAAACTCCTTTGTGATTTGTGCACTCATCTCACG
GGTGTTGAAACTTTATTTTTATTGAGCAATTTTGAACATTCCTTTTTATAGAATCTACAAGTGGATATTTGGAGTGGTTTG
GAGACCTATGGTAGAAAAAGAACTATCTTCACCGAAAAACCACACAGAAGCATTTTGAGAAGCTTCTTTTTGATGTATGCA
ATTCAACTCACAGAGACGAACTGATCTTTTGATAGAGCAGTTTTGAAACTCACTTTTGTAGAATCTGCAGGTGGATATTTG
GGAGTACATTGCGGCCTATGGTGAAAAAGGAACTATCTTCGCATGAGAACCAGGCAGAAACATTCTGAGAAACTAGTTTGT
TGATGTGTGCATTCATCTCACAGAGTTGAAATCATTTTTTGATTTGAGTAGTTTGGAAACACTCTTTTTGTGGAATCTCTA
AAGGGCATATTTGAAGCGTTTTGCACGCTGTTGTGGAAAAGGAAATATCTTCACATAAAAACTACACAGAAGCATTCTGAG
GAAACTACTTTGTGATGTGGGCATTCATGTCACGGTTTTGAACCTTCCATTTGATTGAGCAGTTTTGAAATACTCGTTTGG
GTAGAATGTACAAGTGAATATTTGGAGCACTTTGAGGCCTATGATAGAAACGGAAATATGTTTACATAAAAACTACACAGA
AAGCATGCTGAGAAACCTCTTTGTGATGTGTGTATTCACCTCCGGGAGTTCAACCTATCATTTGACAGAGCGGTTTTGAAA
ACTCTTTTTGTAGAATCTCCAAGTGGATATTTGGAGCCCTTTGCATTCTACTGTGAAAAGGAAATATCTTCACATCAAAAC
CTACACAGACGCATTCTGAGAAACTTCTTTGTGATGTTTGCTTTCAACTCACAGAATTGAACCTTTTGTTTGAGTAGTTTT
TGAAACTCTCTTTTTGTAGAATCTAGAAGTGGATATTTAGAACGCTTGGAGGCCTATGGTGCAAAAACGAATAACTTCACA
ACAAAAAATACACAGAAGCATTCTGAGAAACTTCTTTACGATGTCTGCATTCACCTCACAGATTTGAATGTCTCTTTTGAT
TTGAGCAGTTTGGAAGCACTCTTTCGGTAGAATCTGCAAGTGGATATGGAGAGAGCTTTGAGGCCTGTTGTGGAAAACTAA
AATGTCTTCATATAAAAGCTACACAGAAGCATTCTGAGAAACTCCTTTGTTATGTGTGCATTCATCTCACAGAGTTGAACC
CTTTCTTTTGATTCGGCAGTTTTGAAACACGGTTTTTGTAGAATCTTCAAGTGGATATTTGGAGCACTTTTCTGCCTATTG
GTGTAAAAGGAAATATCTTTACGTAAGAACTACACAGAAGCATTCTGAGAAACTTCTTTGTGATGTTCTTAACTCACAGCG
GTTAAACTTACCTTTGGTAGAGCAGTTTTGAAACTCTCTTTTTGTGGAAAATGTAAGTGGGTATTTAGAGCCATTTGTGGC
CCTATGGTGGAAAGGAAAATATCTTCACATAAAAACTACACAGAAGCATTCTGAGAAACTACCTTTTGATGTGTGTATTTG
GTCTCAGACTGGAACCTTCCTTTTGATTGAGCAGTTCTGAAACACTCTTTTTGTAGAATCTGGAAGTGCATATTTGGAGTG
GCTTTGAGGCCTATGGTGGAAAAAGAAATATCTTCATTTAAAAACTACACAGAAGCATTCTGAGAAACTTCTTTGTGATGT
TGTGTATTCATACCACAGAGTCGAAACTATCGTTTGAGAGAGCATTTCGAAACTTTCTTTTTGTAGGATCTGCAAGTGGAT
TATTTGGAGGGCTTTCAGGCCTATGGTGGAAAAGGAAATATCTTCACATAAACACTACTCAGAAGCATTCTGAGAAACTTC
CTTCACGATGGTTGCACTAAACTCTCAGAGTTGAACTTATCTTTTGATAGAGCAGTTTTGAAACTCTGTGTTACTAGAATC
CTGCATGTGGTTATTTGGAGTCCTTTGTGGCCGATGGTGGAAAAGGAAATATCTTCCCCTAAAAAGTACACAGAAGCATTC
CTGAGAAACTTTTTTGACATGTGTGCACTAATCTCACAGAGTTTAATCTATCATTTGATTGAGCAGTTTTAAAAAACTTTT
TTTTGTGGAATCTGCAATTGGATATTTGGAACGCTTTGAGGCCTATTGTGGAAAAGGCAATATCTTCACATAAAAACTACA
ACAGAAACATTCCGAGAAACTTCTCTGTGATGTGTGCACTCATCTCACGGAGTTGAACCTTTCTTTGATTGACAAGTTTTG
GAAAGACTATGTTTCTATAATGTGCAAGTGGATATTTGGAGTGCTTTGAGGCATATGGTGGAAAAGGAAATATATTCACAT
TAAAACTATACAGAAGCGTTCCCAGAAACTTATTTGTGATGTGCTTATTCAACTCGCAGAGTTGACCCTATCTTTTGATAC
CAGCAGTTTTGAAACTCTCTTTTTGTAGAATCTGCAAGTGGATATTTGCAGCGCTTTGAGGCCTGCGGTGGAAAAGGAAAT
TATCTTCACATAAAAACTACACAGAAGCATTCTCAGTAACTTCTTTGTAATGTGTGCATTCACCTCACAGACTTGAAACTT
TCCTCTTGATTGAGCAGCTTGGAAACACACTTTTAGTGAAATCTGCAAGTGGATATTTGGAGCACCTTGAGGCCTGTTGTG
GGAAAAGGAAATATCTTCACATAAAAACTACACAGAAGCATTCCAATAAACTTGTTTGTGATATGTACCTTCAACTGACAG
GATTTGAACCTTTCTTTTGATTAAATAGTTTTGAAAATCTCTTTTTGTAGAATCTGCAAGTGGATATTTGGAGTGCTTTGA
AGGCCTATGGTGGAAAAGGAAATATCTTTACATAAAAACTACACAGAAGCATTCTGAGAAACTACTTTGTGATGTGTGCAT
TTCATATCACATAGTTGAACCTATCTTTTGATAGAGCACTTTTGAAACTCTCTTTTTGTAGAATCTGCAAGTGGATATTTG
GGAGCCCTTTGCAGCCTATGGTGGAAAAGGAAACATCTTCACATAAAAACTACACAGAAGCATTCTCAGAAACTACTTTGT
TGATGTGTGCGTTCAGCTCACAGACTTGAAACTTCCTCTTGATTGAGCAGTTTGGAAACACTCTTTAGTAAAATCTGCAAG
GTGGATATTCGGAGCACTTTGAGGCCTGTTGTGGAGAAGGAAATATCTTCACATAAAAACTACACAGACGCATTCCGAGAA
AACTTGTTTGTGATATGTGCATTCAACTGACAGAGTTGAACCTTTCTTTTGATTGACTAGTTTTGAAAATCTCTTTTTGTA
AGAATCTGCAAGTGGATATTTGGAGTGCTTTGAGGCCTATGGTGGAAAAGGAAATATCTTCATATGAAAACTACACAGAAG
GCATTCTGAGAAAATTCTTTGTGATGTGTGCATTCAAACCACAGACTTGAACTGATCTTTTGATAGAGCAGTTTTTAAAGT
TGTCTTTCTGTAGAATCTGCAAGTGGTTACTTGGAGACCTTTGTGGAAGATGGTGGAAAAGGAAATATCTTCCCGTAAAAA
ACTACACAGATGCATTCTGAGAAACTTCTTTGTGATGTGTGCATTCATCTCACAGAGTTCAACCTATCTTTTCGTAGAGCA
AGTTTTGAAACTCTCTTTTCCTAGAATCTGTAAGTTGATATTTGGAGCCCTTTGCGGCCTATTGTGGAAAAGGAAATAACT
TTCACATGAAAACTACACAGAAGCTGAGAAACTTCTTTGTGATGTGTGCATTAATTTCCCAGAGTCGAACCTTTCTTTTGA
ATTGAGCAGTTTTGAAACACTCTTTTTGTAGAATCTGCAAGTGGACATTTGAAGCACTTTGAGGCCTATTGTTGAAAAGGA
AAACATCTTCATATAAAAACAACAAGGAAGCATTCTGAGAAACCATTTTGTGCTGTGTGCATTCACCTCACAGAGTTCAAC
CTTTATTTGATACAGCAGTTTTGAAACACTCTTCTTGTGGAATCTGCAAGTGGAAATTGGGAAATATTTAGGCATATGGTG
GGAAAAGGAAACATCCGCACATAAAAACTACACAGACACATTCTGTGAAACTTCTTTGTGCTGTGTGCATTCAAACCACAG
GAGTTGAACCTATCTTTTGAATGAGCACTTTTGAAACTCTCTTTTCATAGTATCTGCAAGTGGATATTTGGAGCCTTTTGT
TGGCCTACGGTGGGAAAGGAAATATCTTCATATAAAAACTACACAGAAGCATTCTGAGAAACTTCTCAGTGATGTGAGCAT
TTCTTCTCACAGAGTTGAACTATCTTTTGATTGAGCAGTTTTGAAACACTGTTTTTTTTAGAATCTGCAAGTGAATATTTG
GGAGCCTTTTGGGTCTTATTGTGGAAAAGGAAATATCTTCACATAAAAACTACACAGAAGCATTCTGAGAAACTTCTTTGT
TCATGTGTGGATTCATCTCACAGAGTTAAATCTTTCTTTTGATTGAGCAGTTTGCAAACACTCTTTTTGTGGTATCTCCAG
GGAGGATATTTGGAGTGCTTTGAGGCCTATGTTGGAAAAGGAAGTATCTTCCCTTAAAAGCTATGCAGAAGCATTCTGAGA
AAACTTCCTTCTGATGTGTGCATTCATCTCACCTAGTTGAACCTTTCTTTTGGTTGTGCACTTTTGAAACACTCTTTTTGT
TGGAATCTGCAAGTGGATATCTGGATCACTTTGACGTCTATTGTGGAAAAGGAAATATCTTCACATAAAAACTACACAGAA
AGAATTCCGACATAGTTCTTTGTGATGTGTGCATTCAACTCACATAGTTGAAACCATCTCTTGATCGAGTAGTTTTGAACC
CTCTCTTGTTGTAGAATCTGAAAGTGGATATTTGTGTCCCCTGGCGGTCTATGGTGGAAAAGAAATATCTTCACAAAAATA
ACTACACAGAAGCATTCTGAGAAACTTCTTTGTGATGTGTCCATTCATCTCACAGAGTTGAACCTTTCTTTTGATTGAGCA
AGTTTTGAAATACTCCTTTTGTAGAATCTGCAAGTGGATATTTTGAGTGCTTTGAGAACTATTGTGGAAAAGGAATTATCT
TTCTCATAAAACCTACACTGAAGTATTCTGAGAAATTTCTTGTGATGTGTGCATTCATCTCACAGAGTTGAACATTTCCTA
ATGATTGAGCAGTTTGGAAATATTCTTTTCATAGAATCTGGAAGTGGATATTTGGAGCCCTTTGAGGCCTATTGTGGAAAA
AGGAAATATCTTCACATAAAAACTACAGAGAAGCATTCTGAGAAACTTCTTTGTGATGTGTGCATTCATCAAACAGAATTG
GAACATTTCTTTTTTTGTGCAGTTTTGAAGCAATCTTCTTGTAGTATCTGCAAGTGGATATTTGGAGCGTTTTAAGACCTA
AAGGTGGGAAAGGAAATATCTTCACATAAAAATTACACAGAGAGATTCTGAGAAACTTCTTTGTGATGTGTGCATTCATCT
TCATATATTTGAACCTTTCTTTTCATTGTGCAGTTTCCAAGCAATCTTTTTCTAGAATATGTAAGTGGATATTTGGAGCAC
CTTTGTGGACTATGGAGGGAAAAGAAATGTCTTCACATAAAAACTACACAGAAGCATTGGGAGAAAATTCTTGTGATATTT
TGTGTTCAACCCACAAAGTTGAACATATTGTTTGATAGAGCAGTTGTGAAACTCTCTTTTTGTAGAATCTGCAAGTGGGTA
ATTTGGAGCCCTTTGTGGCCCATGGTAGAAAAGGAACTATCTTCACAGAAAAACTACCCAGAAGCATTTTGAGAAACTCCT
TTTGTGATTTGTGCACTCATCTCACGGTGTTGAAACTTTATTTTTATTGAGCAATTTTGAACATTCCTTTTTATAGAATCT
TACAAGTGGATATTTGGAGTGGTTTGAGACCTATGGTAGAAAAAGAACTATCTTCACCGAAAAACCACACAGAAGCATTTT
TGAGAAGCTTCTTTTTGATGTATGCATTCAACTCACAGAGACGAACTGATCTTTTGATAGAGCAGTTTTGAAACTCACTTT
TTGTAGAATCTGCAGGTGGATATTTGGAGTACATTGCGGCCTATGGTGAAAAAGGAACTATCTTCGCATGAGAACCAGGCA
AGAAACATTCTGAGAAACTAGTTTGTGATGTGTGCATTCATCTCACAGAGTTGAAATCATTTTTTGATTTGAGTAGTTTGG
GAAACACTCTTTTTGTGGAATCTCTAAGGGCATATTTGAAGCGTTTTGCACGCTGTTGTGGAAAAGGAAATATCTTCACAT
TAAAAACTACACAGAAGCATTCTGAGAAACTACTTTGTGATGTGGGCATTCATGTCACAGTTTTGAACCTTCCATTTGATT
TGAGCAGTTTTGAAATACTCGTTTGGTAGAATGTACAAGTGAATATTTGGAGCACTTTGAGGCCTATGATAGAAACGGAAA
ATATGTTTACATAAAAACTACACAGAAGCATGCTGAGAAACCTCTTTGTGATGTGTGTATTCACCTCCGGGAGTTCAACCT
TATCATTTGACAGAGCGGTTTTGAAACTCTTTTTGTAGAATCTCCAAGTGGATATTTGGAGCCCTTTGCATTCTATTGTGA
AAAAGGAAATATCTTCACATCAAAACTACACAGACGCATTCTGAGAAACTTCTTTGTGATGTTTGCTTTCAACTCACAGAA
ATTGAACCTTTTGTTTGAGTAGTTTTGAAACTCTCTTTTTGTAGAATCTAGAAGTGGATATTTAGAACGCTTGGAGGCCTA
ATGGTGCAAAAACGAATAACTTCACACAAAAAATACACAGAAGCATTCTGAGAAACTTCTTTACGATGTCTGCATTCACCT
TCACAGATTTGAATGTCTCTTTTGATTGAGCAGTTTGGAAGCACTCTTTCGGTAGAATCTGCAAGTGGATATGGAGAGAGC
CTTTGAGGCCTGTTGTGGAAAACTAAATGTCTTCATATAAAAGCTACACAGAAGCATTCTGAGAAACTCCTTTGTTATGTG
GTGCATTCATCTCACAGAGTTGAACCTTTCTTTTGATTCGGCAGTTTTGAAACACGGTTTCTGTAGAATCTTCAAGTGGAT
TATTTGGAGCACTTTTCTGCCTATTGTGTAAAAGGAAATATCTTTACGTAAGAACTACACAGAAGCATTCTGAGAAACTTC
CTTTGTGATGTTCTTAACTCACAGCGTTAAACTTACCTTTGGTAGAGCAGTTTTGAAACTCTCTTTTTGTGGAAAATGTAA
AGTGGGTATTTAGAGCCATTTGTGGCCTATGGTGGAAAGGAAAATATCTTCACATAAAAACTACACAGAAGCATTCTGAGA
AAACTACCTTTTGATGTGTGTATTTGTCTCAGACTGGAACCTTCCTTTTGATTGAGCAGTTCTGAAACACTCTTTTTGTAG
GAATCTGGAAGTGCATATTTGGAGTGCTTTGAGGCCTATGGTGGAAAAAGAAATATCTTCATTTAAAAACTACACAGAAGC
CATTCTGAGAAACTTCTTTGTGATGTGTGTATTCATACCACAGAGTCGAAACTATCGTTTGAGAGAGCATTTCGAAACTTT
TCTTTTTGTAGGATCTGCAAGTGGATATTTGGAGGGCTTTCAGGCCTATGGTGGAAAAGGAAATATCTTCACATAAACACT
TACTCAGAAGCATTCTGAGAAACTTCTTCACGATGGTTGCACTAAACTCTCAGAGTTGAACTTATCTTTTGATAGAGCAGT
TTTTGAAACTCTGTGTTACTAGAATCTGCATGTGGTTATTTGGAGTCCTTTGTGGCCGATGGTGGAAAAGGAAATATCTTC
CCCCTAAAAAGTACACAGAAGCATTCTGAGAAACTTTTTTGACATGTGTGCACTAATCTCACAGAGTTTAATCTATCATTT
TGATTGAGCAGTTTTAAAAAACTTTTTTTGTGGAATCTGCAATTGGATATTTGGAACGCTTTGAGGCCTATTGTGGAAAAG
GGCAATATCTTCACATAAAAACTACACAGAAACATTCCGAGAAACTTCTCTGTGATGTGTGCACTCATCTCACGGAGTTGA
AACCTTTCTTTGATTGACAAGTTTTGAAAGACTATGTTTCTATAATGTGCAAGTGGATATTTGGAGTGCTTTGAGGCATAT
TGGTGGAAAAGGAAATATATTCACATAAAACTATACAGAAGCGTTCCCAGAAACTTATTTGTGATGTGTTTATTCAACTCG
GCAGAGTTGACCCTATCTTTTGATACAGCAGTTTTGAAACTCTCTTTTTGTAGAATCTGCAAGTGGATATTTGCAGCGCTT
TTGAGGCCTGCGGTGGAAAAGGAAATATCTTCACATAAAAACTACACAGAAGCATTCTCAGTAACTTCTTTGTAATGTGTG
GCATTCACCTCACAGACTTGAAACTTCCTCTTGATTGAGCAGTTTGGAAACACACTTTTAGTGAAATCTGCAAGTGGATAT
TTTGGAGCACCTTGAGGCCTGTTGTGGAAAAGGAAATATCTTCACATAAAAACTACACAGAAGCATTCCAATAAACTTGTT
TTGTGATATGTACCTTCAACTGACAGATTTGAACCTTTCTTTTGATTAAATAGTTTTGAACATCTCTTTTTGTAGAATCTG
GCAAGTGGATATTTGGAGTGCTTTGAGGCCTATGGTGGAAAAGGAAATATCTTTACATAAAAACTACACAGAAGCATTCTG
GAGAAACTACTTTGTGATGTGTGCATTCATATCACATAGTTGAACCTATCTTTTGATAGAGCACTTTTGAAACTCTCTTTT
TTGTAGAATCTGCAAGTGGATATTTGGAGCCCTTTGCAGCCTATGGTGGAAAAGGAAACATCTTCACATAAAAACTACACA
AGAAGCATTCTCAGAAACTACTTTGTGATGTGTGCGTTCAGCTCACAGACTTGAAACTTCCTCTTGATTGAGCAGTTTGGA
AAACACTCTTTAGTAAAATCTGCAAGTGGATATTCGGAGCACTTTGAGGCCTGTTGTGGAGAAGGAAATATCTTCACATAA
AAAACTACACAGACGCATTCCGAGAAACTTGTTTGTGATATGTGCATTCAACTGACAGAGTTGAACCTTTCTTTTGATTGA
ACTAGTTTTGAAAATCTCTTTTTGTAGAATCTGCAAGTGGATATTTGGAGTGCTTTGAGGCCTATGGTGGAAAAGGAAATA
ATCTTCATATGAAAACTACACAGAAGCATTCTGAGAAAATTCTTTGTGATGTGTGCATTCAAACCACAGACTTGAACTGAT
TCTTTTGATAGAGCAGTTTTTAAAGTGTCTTTCTGTAGAATCTGCAAGTGGTTACTTGGAGACCTTTGTGGAAGATGGTGG
GAAAAGGAAATGTCTTCCCGTAAAAACTACACAGATGCATTCTGAGAAACTTCTTTGTGATGTGTGCATTCATCTCACAGA
AGTTCAACCTATCTTTTCGTAGAGCAGTTTTGAAACTCTCTTTTCCTAGAATCTGTAAGTTGATATTTGGAGCCCTTTGCG
GGCCTATTGTGGAAAAGGAAATAACTTCACATGAAAACTACACAGAAGCTGAGAAACTTCTTTGTGATGTGTGCATTAATT
TTCCCAGAGTCGAACCTTTCTTTTGATTGAGCAGTTTTGAAACACTCTTTTTGTAGAATCTGCAAGTGGACATTTGAAGCA
ACTTTGAGGCCTATTGTTGAAAAGGAAACATCTTCATATAAAAACAACAAGGAAGCATTCTGAGAAACCATTTTGTGCTGT
TGTGCATTCACCTCACAGAGTTCAACTTTATTTGATACAGCAGTTTTGAAACACTCTTCTTGTAGAATCTGCAAGTGGAAA
ATTGGGAAATATTTAGGCATATGGTGGAAAAGGAAACATCCGCACATAAAAACTACACAGACACATTCTGTGAAACTTCTT
TTGTGCTGTGTGCATTCAAACCACAGAGTTGAACCTATCTTTTGAATGAGCAGTTTTGAAACTCTCTTTTCATAGTATCTG
GCAAGTGGATATTTGGAGCCTTTTGTGGCCTACGGTGGGAAAGGAAATATCTTCATATAAAAACTACACAGAAGCATTCTG
GAGAAACTTCTCAGTGATGTGAGCATTCTTCTCACAGAGTTGAACTATCTTTTGATTGAGCAGTTTTGAAACACTGTTTTT
TTTTTAGAATCTGCAAGTGAATATTTGGAGCCTTTTGGGTCTTATTGTGGAAAAGGAAATATCTTCACATAAAAACTACAC
CAGAAGCATTCTGAGAAACTTCTTTGTCATGTGTGGATTCATCTCACAGAGTTAAATCTTTCTTTTGATTGAGCAGTTTGC
CAAACACTCTTTTTGTGGTATCTCCAGGAGGATATTTGGAGTGCTTTGAGGCCTATGTTGGAAAAGGAAGTATCTTCCCTT
TAAAAGCTATGCAGAAGCATTCTGAGAAACTTCCTTCTGATGTGTGCATTCATCTCACCTAGTTGAACCTTTCTTTTGGTT
TGTGCACTTTTGAAACACTCTTTTTGTGGAATCTGCAAGTGGATATCTGGATCACTTTGACGTCTATTGTGGAAAAGGAAA
ATATCTTCACATAAAAACTACACAGAAGAATTCCGACATAGTTCTTTGTGATGTGTGCATTCAACTCACATAGTTGAAACC
CATCTCTTGATCGAGTAGTTTTGAACCTCTCTTGTTGTAGAATCTGAAAGTGGATATTTGTGTCCCCTGGCGGTCTATGGT
TGGAAAAGAAATATCTTCACAAAAATACTACACAGAAGCATTCTGAGAAACTTCTTTGTGATGTGTCCATTCATCTCACAG
GAGTTGAACCTTTCTTTTGATTGAGCAGTTTTGAAATACTCCTTTTGTAGAATCTGCAAGTGGATATTTTGAGTGCTTTGA
AGAACTATTGTGGAAAAGGAATTATCTTCTCATAAAACCTACACTGAAGTATTCTGAGAAATTTCTTGTGATGTGTGCATT
TCATCTCACAGAGTTGAACATTTCCTATGATTGAGCAGTTTGGAAATATTCTTTTCATAGAATCTGGAAGTGGATATTTGG
GAGCCCTTTGAGGCCTATTGTGGAAAAGGAAATATCTTCACATAAAAACTACAGAGAAGCATTCTGAGAAACTTCTTTGTG
GATGTGTGCATTCATCAAACAGAATTGAACATTTCTTTTTTTGTGCAGTTTTGAAGCAATCTTCTTGTAGTATCTGCAAGT
TGGATATTTGGAGCGTTTTAAGACCTAAGGTGGGAAAGGAAATATCTTCACATAAAAATTACACAGAGAGATTCTGAGAAA
ACTTCTTTGTGATGTGTGCATTCATCTCATATATTTGAACCTTTCTTTTCATTGTGCAGTTTCCAAGCAATCTTTTTCTAG
GAATATGTAAGTGGATATTTGGAGCACTTTGTGGACTATGGAGGGAAAAGAAATGTCTTCACATAAAAACTACACAGAAGC
CATTGGGAGAAAATTCTTGTGATATTTGTGTTCAACCCACAAAGTTGAACATATTGTTTGATAGAGCAGTTGTGAAACTCT
TCTTTTTGTAGAATCTGCAAGTGGGTATTTGGAGCCCTTTGTGGCCCATGGTAGAAAAGGAACTATCTTCACAGAAAAACT
TACCCAGAAGCATTTTGAGAAACTCCTTTGTGATTTGTGCACTCATCTCACGGTGTTGAAACTTTATTTTTATTGAGCAAT
TTTTGAACATTCCTTTTTATAGAATCTACAAGTGGATATTTGGAGTGGTTTGAGACCTATGGTAGAAAAAGAACTATCTTC
CACCGAAAAACCACACAGAAGCATTTTGAGAAGCTTCTTTTTGATGTATGCATTCAACTCACAGAGACGAACTGATCTTTT
TGATAGAGCAGTTTTGAAACTCACTTTTGTAGAATCTGCAGGTGGATATTTGGAGTACATTGCGGCCTATGGTGAAAAAGG
GACTATCTTCGCATGAGAACCAGGCAGAAACATTCTGAGAAACTAGTTTGTGATGTGTGCATTCATCTCACAGAGTTGAAA
ATCATTTTTTGATTTGAGTAGTTTGGAAACACTCTTTTTGTGGAATCTCTAAGGGCATATTTGAAGCGTTTTGCACGCTGT
TTGTGGAAAAGGAAATATCTTCACATAAAAACTACACAGAAGCATTCTGAGAAACTACTTTGTGATGTGGGCATTCATGTC
CACGGTTTTGAACCTTCCATTTGATTGAGCAGTTTTGAAATACTCGTTTGGTAGAATGTACAAGTGAATATTTGGAGCACT
TTTGAGGCCTATGATAGAAACGGAAATATGTTTACATAAAAACTACACAGAAGCATGCTGAGAAACCTCTTTGTGATGTGT
TGTATTCACCTCCGGGAGTTCAACCTATCATTTGACAGAGCGGTTTTGAAACTCTTTTTGTAGAATCTCCAAGTGGATATT
TTGGAGCCCTTTGCATTCTACTGTGAAAAGGAAATATCTTCACATCAAAACTACACAGACGCATTCTGAGAAACTTCTTTG
GTGATGTTTGCTTTCAACTCACAGAATTGAACCTTTTGTTTGAGTAGTTTTGAAACTCTCTTTTTGTAGAATCTAGAAGTG
GGATATTTAGAACGCTTGGAGGCCTATGGTGCAAAAACGAATAACTTCACACAAAAAATACACAGAAAGCATTCTGAGAAA
ACTTCTTTACGATGTCTGCATTCACCTCACAGATTTGAATGTCTCTTTTGATTGAGCAGTTTGGAAGCACTCTTTCGGTAG
GAATCTGCAAGTGGATATGGAGAGAGCTTTGAGGCCTGTTGTGGAAAACTAAATGTCTTCATATAAAAGCTACACAGAAGC
CATTCTGAGAAACTCCTTTGTTATGTGTGCATTCATCTCACAGAGTTGAACCTTTCTTTTGATTCGGCAGTTTTGAAACAC
CGGTTTCTGTAGAATCTTCAAGTGGATATTTGGAGCACTTTTCTGCCTATTGTGTAAAAGGAAATATCTTTACGTAAGAAC
CTACACAGAAGCATTCTGAGAAACTTCTTTGTGATGTTCTTAACTCACAGCGTTAAACTTACCTTTGGTAGAGCAGTTTTG
GAAACTCTCTTTTTGTGGAAAATGTAAGTGGGTATTTAGAGCCATTTGTGGCCTATGGTGGAAAGGAAAATATCTTCACAT
TAAAAACTACACAGAAGCATTCTGAGAAACTACCTTTTGATGTGTGTATTTGTCTCAGACTGGAACCTTCCTTTTGATTGA
AGCAGTTCTGAAACACTCTTTTTGTAGAATCTGGAAGTGCATATTTGGAGTGCTTTGAGGCCTATGGTGGAAAAAGAAATA
ATCTTCATTTAAAAACTACACAGAAGCATTCTGAGAAACTTCTTTGTGATGTGTGTGTGTATTCATACCACAGAGTCGAAA
ACTATCGTTTGAGAGAGCATTTCGAAACTTTCTTTTTGTAGGATCTGCAAGTGGATATTTGGAGGGCTTTCAGGCCTATGG
GTGGAAAAGGAAATATCTTCACATAAACACTACTCAGAAGCATTCTGAGAAACTTCTTCACGATGGTTGCACTAAACTCTC
CAGAGTTGAACTTATCTTTTGATAGAGCAGTTTTGAAACTCTGTGTTACTAGAATCTGCATGTGGTTATTTGGAGTCCTTT
TGTGGCCGATGGTGGAAAAGGAAATATCTTCCCCTAAAAAGTACACAGAAGCATTCTGAGAAACTTTTTTGACATGTGTGC
CACTAATCTCACAGAGTTTAATCTATCATTTGATTGAGCAGTTTTAAAAAACTTTTTTTGTGGAATCTGCAATTGGATATT
TTGGAACGCTTTGAGGCCTATTGTGGAAAAGGCAATATCTTCACATAAAAACTACACAGAAACATTCCGAGAAACTTCTCT
TGTGATGTGTGCACTCATCTCACGGAGTTGAACCTTTCTTTGATTGACAAGTTTTGAAAGACTATGTTTCTATAATGTGCA
AAGTGGATATTTGGAGTGCTTTGAGGCATATGGTGGAAAAGGAAATATATTCACATAAAACTATACAGAAGCGTTCCCAGA
AAACTTATTTGTGATGTGCTTATTCAACTCGCAGAGTTGACCCTATCTTTTGATACAGCAGTTTTGAAACTCTCTTTTTGT
TAGAATCTGCAAGTGGATATTTGCAGCGCTTTGAGGCCTGCGGTGGAAAAGGAAATATCTTCACATAAAAACTACACAGAA
AGCATTCTCAGTAACTTCTTTGTAATGTGTGCATTCACCTCACAGACTTGAAACTTCCTCTTGATTGAGCAGCTTGGAAAC
CACACTTTTAGTGAAATCTCAAGTGGATATTTGGAGCACCTTGAGGCCTGTTGTGGAAAAGGAAATATCTTCACATAAAAA
ACTACACAGAAGCATTCCAATAAACTTGTTTGTGATATGTACCTTCAACTGACAGATTTGAACCTTTCTTTTGATTAAATA
AGTTTTGAAAATCTCTTTTTGTAGAATCTGCAAGTGGATATTTGGAGTGCTTTGAGGCCTATGGTGGAAAAGGAAATATCT
TTTACATAAAAACTACACAGAAGCATTCTGAGAAACTACTTTGTGATGTGTGCATTCATATCACATAGTTGAACCTATCTT
TTTGATAGAGCACTTTTGAAACTCTCTTTTTGTAGAATCTGCAAGTGGATATTTGGAGCCCTTTGCAGCCTATGGTGGAAA
AAGGAAACATCTTCACATAAAAACTACACAGAAGCATTCTCAGAAACTACTTTGTGATGTGTGCGTTCAGCTCACAGACTT
TGAAACTTCCTCTTGATTGAGCAGTTTGGAAACACTCTTTAGTAAAATCTGCAAGTGGATATTCGGAGCACTTTGAGGCCT
TGTTGTGGAGAAGGAAATATCTTCACATAAAAACTACACAGACGCATTCCGAGAAACTTGTTTGTGATATGTGCATTCAAC
CTGACAGAGTTGAACCTTTCTTTTGATTGACTAGTTTTGAAAATCTCTTTTTGTAGAATCTGCAAGTGGATATTTGGAGTG
GCTTTGAGGCCTATGGTGGAAAAGGAAATATCTTCATATGAAAACTACACAGAAGCATTCTGAGAAAATTCTTTGTGATGT
TGTGCATTCAAACCACAGACTTGAACTGATCTTTTGATAGAGCAGTTTTTAAAGTGTCTTTCTGTAGAATCTGCAAGTGGT
TTACTTGGAGACCTTTGTGGAAGATGGTGGAAAAGGAGAATGTCTTCCCGTAAAAACTACACAGATGCATTCTGAGAAACT
TTCTTTGTGATGTGTGCATTCATCTCACAGAGTTCAACCTATCTTTTCATAGAGCAGTTTTGAAACTCTCTTTTCCTAGAA
ATCTGTAAGTTGATATTTGGAGCCCTTTGCGGCCTATTGTGGAAAAGGAAATAACTTCACATGAAAACTACACAGAAGCTG
GAGAAACTTCTTTGTGATGTGTGCATTAATTTCCCAGAGTCGAACCTTTCTTTTGATTGAGCAGTTTTGAAACACTCTTTT
TTGTAGAATCTGCAAGTGGACATTTGAAGCACTTTGAGGCCTATTGTTGAAAAGGAAACATCTTCATATAAAAACAACAAG
GGAAGCATTCTGAGAAACCATTTTGTGCTGTGTGCATTCACCTCACAGAGTTCAACTTTATTTGATACAGCAGTTTTGAAA
ACACTCTTCTTGTGGAATCTGCAAGTGGAAATTGGGAAATATTTAGGCATATGGTGGAAAAGGAAACATCCGCACATAAAA
AACTACACAGACACATTCTGTGAAACTTCTTTGTGCTGTGTGCATTCAAACCACAGAGTTGAACCTATCTTTTGAATGAGC
CAGTTTTGAAACTCTCTTTTCATAGTATCTGCAAGTGGATATTTGGAGCCTTTTGTGGCCTACGGTGGGAAAGGAAATATC
CTTCATATAAAAACTACACAGAAGCATTCTGAGAAACTTCTCAGTGATGTGAGCATTCTTCTCACAGAGTTGAACTATCTT
TTTGATTGAGCAGTTTTGAAACACTGTTTTTTTTTAGAATCTGCAAGTGAATATTTGGAGCCTTTTGGGTCTTATTGTGGA
AAAAGGAAATATCTTCACATAAAAACTACACAGAAGCATTCTGAGAAACTTCTTTGTCATGTGTGGATTCATCTCACAGAG
GTTAAATCTTTCTTTTGATTGAGCAGTTTGCAAACACTCTTTTTGTGGTATCTCCAGGAGGATATTTGGAGTGCTTTGAGG
GCCTATGTTGGAAAAGGAAGTATCTTCCCTTAAAAGCTATGCAGAAGCATTCTGAGAAACTTCCTTCTGATGTGTGCATTC
CATCTCACCTAGTTGAACCTTTCTTTTGGTTGTGCACTTTTGAAACACTCTTTTTGTGGAATCTGCAAGTGGATATCTGGA
ATCACTTTGACGTCTATTGTGGAAAAGGAAATATCTTCACATAAAAACTACACAGAAAGAATTCCGACATAGTTCTTTGTG
GATGTGTGCATTCAACTCACATAGTTGAAACCATCTCTTGATCGAGTAGTTTTGAACCTCTCTTGTTGTAGAATCTGAAAG
GTGGATATTTGTGTCCCCTGGCGGTCTATGGTGGAAAAGAAATATCTTCACAAAAATACTACACAGAAGCATTCTGAGAAA
ACTTCTTTGTGATGTGTCCATTCATCTCACAGAGTTGAACCTTTCTTTTGATTGAGCAGTTTTGAAATACTCCTTTTGTAG
GAATCTGCAAGTGGATATTTTGAGTGCTTTGAGAACTATTGTGGAAAAGGAATTATCTTCTCATAAAACCTACACTGAAGG
GATTCTGAGAAATTTCTTGTGATGTGTGCATTCATCTCACAGAGTTGAACATTTCCTATGATTGAGCAGTTTGGAAATATT
TCTTTTCATAGAATCTGGAAGTGGATATTTGGAGCCCTTTGAGGCCTATTGTGGAAAAGGAAATATCTTCACATAAAAACT
TACAGAGAAGCATTCTGAGAAACTTCTTTGTGATGTGTGCATTCATCAAACAGAATTGAACATTTCTTTTTTTGTGCAGTT
TTTGAAACAATCTTCTTGTAGTATCTGCAAGTGGATATTTGGAGCGTTTTAAGACCTAAGGTGGGAAAGGAAATATCTTCA
ACATAAAAATTACACAGAGAGATTCTGAGAAACTTCTTTGTGATGTGTGCATTCATCTCATATATTTGAACCTTTCTTTTC
CATTGTGCAGTTTCCAAGCAATCTTTTTCTAGAATATGTAAGTGGATATTTGGAGCACTTTGTGGACTATGGAGGGAAAAG
GAAATGTCTTCACATAAAAACTACACAGAAGCATTGGGAGAAAATTCTTGTGATATTTGTGTTCAACCCACAAAGTTGAAC
CATATTGTTTGATAGAGCAGTTGTGAAACTCTCTTTTTGTAGAATCTGCAAGTGGGTATTTGGAGCCCTTTGTGGCCCATG
GGTAGAAAAGGAACTTCTTCACAGAAAAACTACCCAGAAGCATTTTGAGAAACTCCTTTGTGATTTGTGCACTCATCTCAC
CGGTGTTGAAACTTTATTTTTATTGAGCAATTTTGAACATTCCTTTTTATAGAATCTACAAGTGGATATTTGGAGTGGTTT
TGAGACCTATGGTAGAAAAAGAACTATCTTCACCGAAAAACCACACAGAAGCATTTTGAGAAGCTTCTTTTTGATGTATGC
CATTCAACTCACAGAGACGAACTGATCTTTTGATAGAGCAGTTTTGAAACTCACTTTTGTAGAATCTGCAGGTGGATATTT
TGGAGTACATTGCGGCCTATGGTGAAAAAGGAACTATCTTCGCATGAGAACCAGGCAGAAACATTCTGAGAAACTAGTTTG
GTGATGTGTGCATTCATCTCACAGAGTTGAAATCATTTTTTGATTTGAGTAGTTTGGAAACACTCTTTTTGTGGAATCTCT
TAAGGGCATATTTGAAGCGTTTTGCACGCTGTTGTGGAAAAGGAAATATCTTCACATAAAAACTACACAGAAGCATTCTGA
AGAAACTACTTTGTGATGTGGGCATTCATGTCACGGTTTTGAACCTTCCATTTGATTGAGCAGTTTTGAAATACTCGTTTG
GGTAGAATGTACAAGTGAATATTTGGAGCACTTTGAGGCCTATGATAGAAACGGAAATATGTTTACATAAAAACTACACAG
GAAGCATGCTGAGAAACCGCTTTGTGATGTGTGTATTCACCTCCGGGAGTTCAACCTATCATTTGACAGAGCGGTTTTGAA
AACTCTTTTTGTAGAATCTCCAAGTGGATATTTGGAGCCCTTTGCATTCTACTGTGAAAAGGAAATATCTTCACATCAAAA
ACTACACAGACGCATTCTGAGAAACTTCTTTGTGATGTTTGCTTTCAACTCACAGAATTGAACCTTTTGTTTGAGTAGTTT
TTGAAACTCTCTTTTTGTAGAATCTAGAAGTGGATATTTAGAACGCTTGGAGGCCTATGGTGCAAAAACGAATAACTTCAC
CACAAAAAATACACAGAAGCATTCTGAGAAACTTCTTTACGATGTCTGCATTCACCTCACAGATTTGAATGTCTCTTTTGA
ATTGAGCAGTTTGGAAGCACTCTTTCGGTAGAATCTGCAAGTGGATATGGAGAGAGCTTTGAGGCCTGTTGTGGAAAACTA
AAATGTCTTCATATAAAAGCTACACAGAAGCATTCTGAGAAACTCCTTTGTTATGTGTGCATTCATCTCACAGAGTTGAAC
CCTTTCTTTTGATTCGGCAGTTTTGAAACACGGTTTTTGTAGAATCTTCAAGTGGATATTTGGAGCACTTTTCTGCCTATT
TGTGTAAAAGGAAATATCTTTACGTAAGAACTACACAGAAGCATTCTGAGAAACTTCTTTGTGATGTTCTTAACTCACAGC
CGTTAAACTTACCTTTGGTAGAGCAGTTTTGAAACTCTCTTTTTGTGGAAAATGTAAGTGGGTATTTAGAGCCATTTGTGG
GCCTATGGTGGAAAGGAAAATATCTTCACATAAAAACTACACAGAAGCATTCTGAGAAACTACCTTTTGATGTGTGTATTT
TGTCTCAGACTGGAACCTTCCTTTTGATTGAGCAGTTCTGAAACACTCTTTTTGTAGAATCTGGAAGTGCATATTTGGAGT
TGCTTTGAGGCCTATGGTGGAAAAAGAAATATCTTCATTTAAAAACTACACAGAAGCATTCTGAGAAACTTCTTTGTGATG
GTGTGTGTGTATTCATACCACAGAGTCGAAACTATCGTTTGAGAGAGCATTTCGAAACTTTCTTTTTGTAGGATCTGCAAG
GTGGATATTTGGAGGGCTTTCAGGCCTATGGTGGAAAAGGAAATATCTTCACATAAACACTACTCAGAAGCATTCTGAGAA
AACTTCTTCACGATGGTTGCACTAAACTCTCAGAGTTGAACTTATCTTTTGATAGAGCAGTTTTGAAACTCTGTGTTACTA
AGAATCTGCATGTGGTTATTTGGAGTCCTTTGTGGCCGATGGTGGAAAAGGAAATATCTTCCCCTAAAAAGTACACAGAAG
GCATTCTGAGAAACTTTTTTGACATGTGTGCACTAATCTCACAGAGTTTAATCTATCATTTGATTGAGCAGTTTTAAAAAA
ACTTTTTTTGTGGAATCTGCAATTGGATATTTGGAACGCTTTGAGGCCTATTGTGGAAAAGGCAATATCTTCACATAAAAA
ACTACACAGAAACATTCCGAGAAACTTCTCTGTGATGTGTGCACTCATCTCACGGAGTTGAACCTTTCTTTGATTGACAAG
GTTTTGAAAGACTATGTTTCTATAATGTGCAAGTGGATATTTGGAGTGCTTTGAGGCATATGGTGGAAAAGGAAATATATT
TCACATAAAACTATACAGAAGCGTTCCCAGAAACTTATTTGTGATGTGCTTATTCAACTCGCAGAGTTGACCCTATCTTTT
TGATACAGCAGTTTTGAAACTCTCTTTTTGTAGAATCTGCAAGTGGATATTTGCAGCGCTTTGAGGCCTGCGGTGGAAAAG
GGAAATATCTTCACATAAAAACTACACAGAAGCATTCTCAGTAACTTCTTTGTAATGTGTGCATTCACCTCACAGACTTGA
AAACTTCCTCTTGATTGAGCAGCTTGGAAACACACTTTTAGTGAAATCTGCAAGTGGATATTTGGAGCACCTTGAGGCCTG
GTTGTGGAAAAGGAAATATCTTCACATAAAAACTACACAGAAAGCATTCCAATAAACTTGTTTGTGATATGTACCTTCAAC
CTGACAGATTTGAACCTTTCTTTTGATTAAATAGTTTTGAAAATCTCTTTTTGTAGAATCTGCAAGTGGATATTTGGAGTG
GCTTTGAGGCCTATGGTGGAAAAGGAAATATCTTTACATAAAAACTACACAGAAGCATTCTGAGAAACTACTTTGTGATGT
TGTGCATTCATATCACATAGTTGAACCTATCTTTTGATAGAGCACTTTTGAAACTCTCTTTTTGTAGAATCTGCAAGTGGA
ATATTTGGAGCCCTTTGCAGCCTATGGTGGAAAAGGAAACATCTTCACATAAAAACTACACAGAAGCCTTCTCAGAAACTA
ACTTTGTGATGTGTGCGTTCAGCTCACAGACTTGAAACTTCCTCTTGATTGAGCAGTTTGGAAACACTCTTTAGTAAAATC
CTGCAAGTGGATATTCGGAGCACTTTGAGGCCTGTTGTGGAGAAGGAAATATCTTCACATAAAAACTACACAGACGCATTC
CCGAGAAACTTGTTTGTGATATGTGCATTCAACTGACAGAGTTGAACCTTTCTTTTGATTGACTAGTTTTGAAAATCTCTT
TTTTGTAGAATCTGCAAGTGGATATTTGGAGTGCTTTGAGGCCTATGGTGGAAAAGGAAATATCTTCATATGAAAACTACA
ACAGAAGCATTCTGAGAAAATTCTTTGTGATGTGTGCATTCAAACCACAGACTTGAACTGATCTTTTGATAGAGCAGTTTT
TTAAAGTGTCTTTCTGTAGAATCTGCAAGTGGTTACTTGGAGACCTTTGTGGAAGATGGTGGAAAAGGAAATATCTTCCCG
GTAAAAACTACACAGATGCATTCTGAGAAACTTCTTTGTGATGTGTGCATTCATCTCACAGAGTTCAACCTATCTTTTCGT
TAGAGCAGTTTTGAAACTCTCTTTTCCTAGAATCTGTAAGTTGATATTTGGAGCCCTTTGCGGCCTATTGTGGAAAAGGAA
AATAACTTCACATGAAAACTACACAGAAGAAGCCTGAGAAACTTCTTTGTGATGTGTGCATTAATTTCCCAGAGTCGAACC
CTTTCTTTTGATTGAGCAGTTTTGAAACACTCTTTTTGTAGAATCTGCAAGTGGACATTTGAAGCACTTTGAGGCCTATTG
GTTGAAAAGGAAACATCTTCATATAAAAACAACAAGGAAGCATTCTGAGAAACCATTTTGTGCTGTGTGCATTCACCTCAC
CAGAGTTCAACTTTATTTGATACAGCAGTTTTGAAACACTCTTCTTGTGGAATCTGCAAGTGGAAATTGGGAAATATTTAG
GGCATATGGTGGAAAAGGAAACATCCGCACATAAAAACTACACAGACACATTCTGTGAAACTTCTTTGTGCTGTGTGCATT
TCAAACCACAGAGTTGAACCTATCTTTTGAATGAGCAGTTTTGAAACTCTCTTTTCATAGTATCTGCAAGTGGATATTTGG
GAGCCTTTTGTGGCCTACGGTGGGAAAGGAAATATCTTCATATAAAAACTACACAGAAGCATTCTGAGAAACTTCTCAGTG
GATGTGAGCATTCTTCTCACAGAGTTGAACTATCTTTTGATTGAGCAGTTTTGAAACACTGTTTTTTTTTAGAATCTGCAA
AGTGAATATTTGGAGCCTTTTGGGTCTTATTGTGGAAAAGGAAATATCTTCACATAAAAACTACACAGAAGCATTCTGAGA
AAACTTCTTTGTCATGTGTGGATTCATCTCACAGAGTTAAATCTTTCTTTTGATTGAGCAGTTTGCAAACACTCTTTTTGT
TGGTATCTCCAGGAGGATATTTGGAGTGCTTTGAGGCCTATGTTGGAAAAGGAAGTATCTTCCCTTAAAAGCTATGCAGAA
AGCATTCTGAGAAACTTCCTTCTGATGTGTGCATTCATCTCACCTAGTTGAACCTTTCTTTTGGTTGTGCACTTTTGAAAC
CACTCTTTTTGTGGAATCTGCAAGTGGATATCTGGATCACTTTGACGTCTATTGTGGAAAAGGAAATATCTTCACATAAAA
AACTACACAGAAGAATTCCGACATAGTTCTTTGTGATGTGTGCATTCAACTCACATAGTTGAAACCATCTCTTGATCGAGT
TAGTTTTGAACCTCTCTTGTTGTAGAATCTGAAAGTGGATATTTGTGTCCCCTGGCGGTCTATGGTGGAAAAGAAATATCT
TTCACAAAAATACTACACAGAAGCATTCTGAGAAACTTCTTTGTGATGTGTCCATTCATCCCACAGAGTTGAACCTTTCTT
TTTGATTGAGCAGTTTTGAAATACTCCTTTTGTAGAATCTGCAAGTGGATATTTTGAGTGCTTTGAGAACTATTGTGGAAA
AAGGAATTATCTTCTCATAAAACCTACACTGAAGGATTCTGAGAAATTTCTTGTGATGTGTGCATTCATCTCACAGAGTTG
GAACATTTCCTATGATTGAGCAGTTTGGAAATATTCTTTTCATAGAATCTGGAAGTGGATATTTGGAGCCCTTTGAGGCCT
TATTGTGGAAAAGGAAATATCTTCACATAAAAACTACAGAGAAGCATTCTGAGAAACTTCTTTGTGATGTGTGCATTCATC
CAAACAGAATTGAACATTTCTTTTTTTGTGCAGTTTTGAAACAATCTTCTTGTAGTATCTGCAAGTGGATATTTGGAGCGT
TTTTAAGACCTAAGGTGGGAAAGGAAATATCTTCACATAAAAATTACACAGAGAGATTCTGAGAAACTTCTTTGTGATGTG
GTGCATTCATCTCATATATTTGAACCTTTCTTTTCATTGTGCAGTTTCCAAGCAATCTTTTTCTAGAATATGTAAGTGGAT
TATTTGGAGCACTTTGTGGACTATGGAGGGAAAAGAAATGTCTTCACATAAAAACTACACAGAAGCATTGGGAGAAAATTC
CTTGTGATATTTGTGTTCAACCCACAAAGTTGAACATATTGTTTGATAGAGCAGTTGTGAAACTCTCTTTTTGTAGAATCT
TGCAAGTGGGTATTTGGAGCCCTTTGTGGCCCATGGTAGAAAAGGAACTATCTTCACAGAAAAACTACCCAGAAGCATTTT
TGAGAAACTCCTTTGTGATTTGTGCACTCATCTCACGGTGTTGAAACTTTATTTTTATTGAGCAATTTTGAACATTCCTTT
TTTATAGAATCTACAAGTGGATATTTGGAGTGGTTTGAGACCTATGGTAGAAAAAGAACTATCTTCACCGAAAAACCACAC
CAGAAGCATTTTGAGAAGCTTCTTTTTGATGTATGCATTCAACTCACAGAGACGAACTGATCTTTTGATAGAGCAGTTTTG
GAAACTCACTTTTGTAGAATCTGCAGGTGGATATTTGGAGTACATTGCGGCCTATGGTGAAAAAGGAACTATCTTCGCATG
GAGAACCAGGCAGAAACATTCTGAGAAACTAGTTTGTGATGTGTGCATTCATCTCACAGAGTTGAAATCATTTTTTGATTT
TGAGTAGTTTGGAAACACTCTTTTTGTGGAATCTCTAAGGGCATATTTGAAGCGTTTTGCACGCTGTTGTGGAAAAGGAAA
ATATCTTCACATAAAAACTACACAGAAGCATTCTGAGAAACTACTTTGTGATGTGGGCATTCATGTCACGGTTTTGAACCT
TTCCGTTTGATTGAGCAGTTTTGAAATACTCGTTTGGTAGAATGTACAAGTGAATATTTGGAGCACTTTGAGGCCTATGAT
TAGAAACGGAAATATGTTTACATAAAAACTACACAGAAGCATGCTGAGAAACCTCTTTGTGATGTGTGTATTCACCTCCGG
GGAGTTCAACCTATCATTTGACAGAGCGGTTTTGAAACTCTTTTTGTAGAATCTCCAAGTGGATATTTGGAGCCCTTTGCA
ATTCTACTGTGAAAAGGAAATATCTTCACATCAAAACTACACAGACGCATTCTGAGAAACTTCTTTGTGATGTTTGCTTTC
CAACTCACAGAATTGAACCTTTTGTTTGAGTAGTTTTGAAACTCTCTTTTTGTAGAATCTAGAAGTGGATATTTAGAACGC
CTTGGAGGCCTATGGTGCAAAAACGAATAACTTCACACAAAAAATACACAGAAGCATTCTGAGAAACTTCTTTACGATGTC
CTGCATTCACCTCACAGATTTGAATGTCTCTTTTGATTGAGCAGTTTGGAAGCACTCTTTCGGTAGAATCTGCAAGTGGAT
TATGGAGAGAGCTTTGAGGCCTGTTGTGGAAAACTAAATGTCTTCATATAAAAGCTACACAGAAGCATTCTGAGAAACTCC
CTTTGTTATGTGTGCATTCATCTCACAGAGTTGAACCTTTCTTTTGATTCGGCAGTTTTGAAACACGGTTTCTGTAGAATC
CTTCAAGTGGATATTTGGAGCACTTTTCTGCCTATTGTGTAAAAGGAAATATCTTTACGTAAGAACTACACAGAAGCATTC
CTGAGAAACTTCTTTGTGATGTTCTTAACTCACAGCGTTAAACTTACCTTTGGTAGAGCAGTTTTGAAACTCTCTTTTTGT
TGGAAAATGTAAGTGGGTATTTAGAGCCATTTGTGGCCTATGGTGGAAAGGAAAATATCTTCACATAAAAACTACACAGAA
AGCATTCTGAGAAACTACCTTTTGATGTGTGTATTTGTCTCAGACTGGAACCTTCCTTTTGATTGAGCAGTTCTGAAACAC
CTCTTTTTGTAGAATCTGGAAGTGCATATTTGGAGTGCTTTGAGGCCTATGGTGGAAAAAGAAATATCTTCATTTAAAAAC
CTACACAGAAGCATTCTGAGAAACTTCTTTGTGATGTGTGTATTCATACCACAGAGTCGAAACTATCGTTTGAGAGAGCAT
TTTCGAAACTTTCTTTTTGTAGGATCTGCAAGTGGATATTTGGAGGGCTTTCAGGCCTATGGTGGAAAAGGAAATATCTTC
CACATAAACACTACTCAGAAGCATTCTGAGAAACTTCTTCACGATGGTTGCACTAAACTCTCAGAGTTGAACTTATCTTTT
TGATAGAGCAGTTTTGAAACTCTGTGTTACTAGAATCTGCATGTGGTTATTTGGAGTCCTTTGTGGCCGATGGTGGAAAAG
GGAAATATCTTCCCCTAAAAAGTACACAGAAGCATTCTGAGAAACTTTTTTGACATGTGTGCACTAATCTCACAGAGTTTA
AATCTATCATTTGATTGAGCAGTTTTAAAAAACTTTTTTTGTGGAATCTGCAATTGGATATTTGGAACGCTTTGAGGCCTA
ATTGTGGAAAAGGCAATATCTTCACATAAAAACTACACAGAAACATTCCGAGAAACTTCTCTGTGATGTGTGCACTCATCT
TCACGGAGTTGAACCTTTCTTTGATTGACAAGTTTTGAAAGACTATGTTTCTATAATGTGCAAGTGGATATTTGGAGTGCT
TTTGAGGCATATGGTGGAAAAGGAAATATATTCACATAAAACTATACAGAAGCGTTCCCAGAAACTTATTTGTGATGTGCT
TTATTCAACTCGCAGAGTTGACCCTATCTTTTGATACAGCAGTTTTGAAACTCTCTTTTTGTAGAATCTGCAAGTGGATAT
TTTGCAGCGCTTTGAGGCCTGCGGTGGAAAAGGAAATATCTTCACATAAAAACTACACAGAAGCATTCTCAGTAACTTCTT
TTGTAATGTGTGCATTCACCTCACAGACTTGAAACTTCCTCTTGATTGAGCAGCTTGGAAACACACTTTTAGTGAAATCTG
GCAAGTGGATATTTGGAGCACCTTGAGGCCTGTTGTGGAAAAGGAAATATCTTCACATAAAAACTACACAGAAGCATTCCA
AATAAACTTGTTTGTGATATGTACCTTCAACTGACAGATTTGAACCTTTCTTTTGATTAAATAGTTTTGAAAATCTCTTTT
TTGTAGAATCTGCAAGTGGATATTTGGAGTGCTTTGAGGCCTATGGTGGAAAAGGAAATATCTTTACATAAAAACTACACA
AGAAGCATTCTGAGAAACTACTTTGTGATGTGTGCATTCATATCACATAGTTGAACCTATCTTTTGATAGAGCACTTTTGA
AAACTCTCTTTTTGTAGAATCTGCAAGTGGATATTTGGAGCCCTTTGCAGCCTATGGTGGAAAAGGAAACATCTTCACATA
AAAAACTACACAGAAGCATTCTCAGAAACTACTTTGTGATGTGTGCGTTCAGCTCACAGACTTGAAACTTCCTCTTGATTG
GAGCAGTTTGGAAACACTCTTTAGTAAAATCTGCAAGTGGATATTCGGAGCACTTTGAGGCCTGTTGTGGAGAAGGAAATA
ATCTTCACATAAAAACTACACAGACGCATTCCGAGAAACTTGTTTGTGATATGTGCATTCAACTGACAGAGTTGAACCTTT
TCTTTTGATTGACTAGTTTTGAAAATCTCTTTTTGTAGAATCTGCAAGTGGATATTTGGAGTGCTTTGAGGCCTATGGTGG
GAAAAGGAAATATCTTCATATGAAAACTACACAGAAGCATTCTGAGAAAATTCTTTGTGATGTGTGCATTCAAACCACAGA
ACTTGAACTGATCTTTTGATAGAGCAGTTTTTAAAGTGTCTTTCTGTAGAATCTGCAAGTGGTTACTTGGAGACCTTTGTG
GGAAGATGGTGGAAAAGGAAATGTCTTCCCGTAAAAACTACACAGATGCATTCTGAGAAACTTCTTTGTGATGTGTGCATT
TCATCTCACAGAGTTCAACCTATCTTTTCGTAGAGCAGTTTTGAAACTCTCTTTTCCTAGAATCTGTAAGTTGATATTTGG
GAGCCCTTTGCGGCCTATTGTGGAAAAGGAAATAACTTCACATGAAAACTACACAGAAGCTGAGAAACTTCTTTGTGATGT
TGTGCATTAATTTCCCAGAGTCGAACCTTTCTTTTGATTGAGCAGTTTTGAAACACTCTTTTTGTAGAATCTGCAAGTGGA
ACATTTGAAGCACTTTGAGGCCTATTGTTGAAAAGGAAACATCTTCATATAAAAACAACAAGGAAGCATTCTGAGAAACCA
ATTTTGTGCTGTGTGCATTCACCTCACAGAGTTCAACTTTATTTGATACAGCAGTTTTGAAACACTCTTCTTGTAGAATCT
TGCAAGTGGAAATTGGGAAATATTTAGGCATATGGTGGAAAAGGAAACATCCGCACATAAAAACTACACAGACACATTCTG
GTGAAACTTCTTTGTGCTGTGTGCATTCAAACCACAGAGTTGAACCTATCTTTTGAATGAGCAGTTTTGAAACTCTCTTTT
TCATAGTATCTGCAAGTGGATATTTGGAGCCTTTTGTGGCCTACGGTGGGAAAGGAAATATCTTCATATAAAAACTACACA
AGAAGCATTCTGAGAAACTTCTCAGTGATGTGAGCATTCTTCTCACAGAGTTGAACTATCTTTTGATTGAGCAGTTTTGAA
AACACTGTTTTTTTTAGAATCTGCAAGTGAATATTTGGAGCCTTTTGGGTCTTATTGTGGAAAAGGAAATATCTTCACATA
AAAAACTACACAGAAGCATTCTGAGAAACTTCTTTGTCATGTGTGGATTCATCTCACAGAGTTAAATCTTTCTTTTGATTG
GAGCAGTTTGCAAACACTCTTTTTGTGGTATCTCCAGGAGGATATTTGGAGTGCTTTGAGGCCTATGTTGGAAAAGGAAGT
TATCTTCCCTTAAAAGCTATGCAGAAGCATTCTGAGAAACTTCCTTCTGATGTGTGCATTCATCTCACCTAGTTGAACCTT
TTCTTTTGGTTGTGCACTTTTGAAACACTCTTTTTGTGGAATCTGCAAGTGGATATCTGGATCACTTTGACGTCTATTGTG
GGAAAAGGAAATATCTTCACATAAAAACTACACAGAAGAATTCCGACATAGTTCTTTGTGATGTGTGCATTCAACTCACAT
TAGTTGAAACCATCTCTTGATCGAGTAGTTTTGAACCTCTCTTGTTGTAGAATCTGAAAGTGGATATTTGTGTCCCCTGGC
CGGTCTATGGTGGAAAAGAAATATCTTCACAAAAATACTACACAGAAGCATTCTGAGAAACTTCTTTGTGATGTGTCCATT
TCATCCCACAGAGTTGAACCTTTCTTTTGATTGAGCAGTTTTGAAATACTCCTTTTGTAGAATCTGCAAGTGGATATTTTG
GAGTGCTTTGAGAACTATTGTGGAAAAGGAATTATCTTCTCATAAAACCTACACTGAAGGATTCTGAGAAATTTCTTGTGA
ATGTGTGCATTCATCTCACAGAGTTGAACATTTCCTATGATTGAGCAGTTTGGAAATATTCTTTTCATAGAATCTGGAAGT
TGGATATTTGGAGCCCTTTGAGGCCTATTGTGGAAAAGGAAATATCTTCACATAAAAACTACAGAGAAGCATTCTGAGAAA
ACTTCTTTGTGATGTGTGCATTCATCAAACAGAATTGAACATTTCTTTTTTTGTGCAGTTTTGAAACAATCTTCTTGTAGT
TATCTGCAAGTGGATATTTGGAGCGTTTTAAGACCTAAGGTGGGAAAGGAAATATCTTCACATAAAAATTACACAGAGAGA
ATTCTGAGAAACTTCTTTGTGATGTGTGCATTCATCTCATATATTTGAACCTTTCTTTTCATTGTGCAGTTTCCAAGCAAT
TCTTTTTCTAGAATATGTAAGTGGATATTTGGAGCACTTTGTGGACTATGGAGGGAAAAGAAATGTCTTCACATAAAAACT
TACACAGAAGCATTGGGAGAAAATTCTTGTGATATTTGTGTTCAACCCACAAAGTTGAACATATTGTTTGATAGAGCAGTT
TGTGAAACTCTCTTTTTGTAGAATCTGCAAGTGGGTATTTGGAGCCCTTTGTGGCCCATGGTAGAAAAGGAACTATCTTCA
CAGAAAAACTACCCAGAAGCATTTTGAGAAACTCCTTTGTGATTTGTGCACTCATCTCACGGTGTTGAAACTTTATTTTTA
ATTGAGCAATTTTGAACATTCCTTTTTATAGAATCTACAAGTGGATATTTGGAGTGGTTTGAGACCTATGGTAGAAAAAGA
AACTATCTTCACCGAAAAACCACACAGAAGCATTTTGAGAAGCTTCTTTTTGATGTATGCATTCAACTCACAGAGACGAAC
CTGATCTTTTGATAGAGCAGTTTTGAAACTCACTTTTGTAGAATCTGCAGGTGGATATTTGGAGTACATTGCGGCCTATGG
GTGAAAAAGGAACTATCTTCGCATGAGAACCAGGCAGAAACATTCTGAGAAACTAGTTTGTGATGTGTGCATTCATCTCAC
CAGAGTTGAAATCATTTTTTGATTTGAGTAGTTTGGAAACACTCTTTTTGTGGAATCTCTAAGGGCATATTTGAAGCGTTT
TTGCACGCTGTTGTGGAAAAGGAAATATCTTCACATAAAAACTACACAGAAGCATTCTGAGAAACTACTTTGTGATGTGGG
GCATTCATGTCACAGTTTTGAACCTTCCATTTGATTGAGCAGTTTTGAAATACTCGTTTGGTAGAATGTACAAGTGAATAT
TTTGGAGCACTTTGAGGCCTATGATAGAAACGGAAATATGTTTACATAAAAACTACACAGAAGCATGCTGAGAAACCTCTT
TTGTGATGTGTGTATTCACCTCCGGGAGTTCAACCTATCATTTGACAGAGCGGTTTTGAAACTCTTTTTGTAGAATCTCCA
AAGTGGATATTTGGAGCCCTTTGCATTCTATTGTGAAAAGGAAATATCTTCACATCAAAACTACACAGACGCATTCTGAGA
AAACTTCTTTGTGATGTTTGCTTTCAACTCACAGAATTGAACCTTTTGTTTGAGTAGTTTTGAAACTCTCTTTTTGTAGAA
ATCTAGAAGTGGATATTTAGAACGCTTGGAGGCCTATGGTGCAAAAACGAATAACTTCACACAAAAAATACACAGAAGCAT
TTCTGAGAAACTTCTTTACGATGTCTGCATTCACCTCACAGATTTGAATGTCTCTTTTGATTGAGCAGTTTGGAAGCACTC
CTTTCGGTAGAATCTGCAAGTGGATATGGAGAGAGCTTTGAGGCCTGTTGTGGAAAACTAAATATCTTCATATAAAAGCTA
ACACAGAAGCATTCTGAGAAACTCCTTTGTTATGTGTGCATTCATCTCACAGAGTTGAAACTTTCTTTTGATTCGGCAGTT
TTTGAAACACGGTTTTTGTAGAATCTTCAAGTGGATATTTGGAGCACTTTTCTGCCTATTGTGTAAAAGGAAATATCTTTA
ACATAAGAACTACACAGAAGCATTCTGAGAAACTTCTTTGTGATGTTCTTAACTCACAGCGTTAAACTTACCTTTGGTAGA
AGCAGTTTTGAAACTCTCTTTCTGTGGAAAATGCAAGTGGGTATTTAGAGCCATTTGTGGCCTATGGTGGAAAGGAAAATA
ATCTTCACATAAAAACTACACAGAAGCATTCTGAGAAATTACCTTTTGATGTGTGCATTTGTCTCAGACTGGAACCTTCCT
TTTTGTTTGAGCAGTTCTGAAACACTCTTTTTGTAGAATCTGGAAGTGCATATTTGGAGTGCTTTGAGGCCTATGGTGGAA
AAAAGAAATATCTTCATTTAAAAACTACACAGAAGCATTCTGAGAAACTTCTTTGTGATGTGTGTATTCATACCACAGAGT
TCGAAACTATCGTTTGAGAGAGCATTTCGAAACTTTCTTTTTGTAGGATCTGCAAGTGGATATTTGGAGGGCTTTCAGGCC
CTATGGTGGAAAAGGAAATATCTTCACATAAACACTACTCAGAAGCATTCTGAGAAACTTCTTCACGATGGTTGCACTAAA
ACTCTCAGAGTTGAACTTATCTTTTGATAGAGCAGTTTTGAAACTCTGTGTTACTAGAATCTGCATGTGGTTATTTGGAGT
TCCTTTGTGACCGATGGTGGAAAAGGAAATATCTTCCCCTAAAAAGTACACAGAAGCATTCTGAGAAACTTTTTTGACATG
GTGTGCACTAATCTCACAGAGTTTAATCTATCATTTGATTGAGCAGTTTTAAAAAACTTTTTTTGTGGAATCTGCAATTGG
GATATTTGGAACGCTTTGAGGCCTATTGTGGAAAAGGCAATATCTTCACATAAAAACTACACAGAAACATTCCGAGAAACT
TTCTCTGTGATGTGTGCACTCATCTCACGGAGTTGAACCTTTCTTTGATTGACAAGTTTTGAAAGACTATGTTTCTATAAT
TGTGCAAGTGGATATTTGGAGTGCTTTGAGGCATATGGTGGAAAAGGAAATATATTCACATAAAACTATACAGAAGCGTTC
CCCAGAAACTTATTTGTGATGTGTTTATTCAACTCGCAGAGTTGACCCTATCTTTTGATACAGCAGTTTTGAAACTCTCTT
TTTTGTAGAATCTGCAAGTGGATATTTGCAGCGCTTTGAGGCCTGCGGTGGAAAAGGAAATATCTTCACATAAAAACTACA
ACAGAAGCATTCTCAGTAACTTCTTTGTAATGTGTGCATTCACCTCACAGACTTGAAACTTCCTCTTGATTGAGCAGCTTG
GGAAACACACTTTTAGTGAAATCTGCAAGTGGATATTTGGAGCACCTTGAGGCCTGTTGTGGAAAAGGAAATATCTTCACA
ATAAAAACTACACAGAAGCATTCCAATAAACTTGTTTGTGATATGTACCTTCAACTGACAGATTTGAACCTTTCTTTTGAT
TTAAATAGTTTTGAAAATCTCTTTTTGTAGAATCTGCAAGTGGATATTTGGAGTGCTTTGAGGCCTATGGTGGAAAAGGAA
AATATCTTTACATAAAAACTACACAGAAGCATTCTGAGAAACTACTTTGTGATGTGTGCATTCATATCACATAGTTGAACC
CTATCTTTTGATAGAGCACTTTTGAAACTCTCTTTTTGTAGAATCTGCAAGTGGATATTTGGAGCCCTTTGCAGCCTATGG
GTGGAAAAGGAAACATCTTCACATAAAAACTACACAGAAGCATTCTCAGAAACTACTTTGTGATGTGTGCGTTCAGCTCAC
CAGACTTGAAACTTCCTCTTGATTGAGCAGTTTGGAAACACTCTTTAGTAAAATCTGCAAGTGGATATTCGGAGCACTTTG
GAGGCCTGTTGTGGAGAAGGAAATATCTTCACATAAAAACTACACAGACGCATTCCGAGAAACTTGTTTGTGATATGTGCA
ATTCAACTGACAGAGTTGAACCTTTCTTTTGATTGACTAGTTTTGAAAATCTCTTTTTGTAGAATCTGCAAGTGGATATTT
TGGAGTGCTTTGAGGCCTATGGTGGAAAAGGAAATATCTTCATATGAAAACTACACAGAAGCATTCTGAGAAAATTCTTTG
GTGATGTGTGCATTCAAACCACAGACTTGAACTGATCTTTTGATAGAGCAGTTTTTAAAGTGTCTTTCTGTAGAATCTGCA
AAGTGGTTACTTGGAGACCTTTGTGGAAGATGGTGGAAAAGGAAATGTCTTCCCGTAAAAACTACACAGATGCATTCTGAG
GAAACTTCTTTGTGATGTGTGCATTCATCTCACAGAGTTCAACCTATCTTTTCGTAGAGCAGTTTTGAAACTCTCTTTTCC
CTAGAATCTGTAAGTTGATATTTGGAGCCCTTTGCGGCCTATTGTGGAAAAGGAAATAACTTCACATGAAAACTACACAGA
AAGCTGAGAAACTTCTTTGTGATGTGTGCATTAATTTCCCAGAGTCGAACCTTTCTTTTGATTGAGCAGTTTTGAAACACT
TCTTTTTGTAGAATCTGCAAGTGGACATTTGAAGCACTTTGAGGCCTATTGTTGAAAAGGAAACATCTTCATATAAAAACA
AACAAGGAAGCATTCTGAGAAACCATTTTGTGCTGTGTGCATTCACCTCACAGAGTTCAACTTTATTTGATACAGCAGTTT
TTGAAACACTCTTCTTGTAGAATCTGCAAGTGGAAATTGGGAAATATTTAGGCATATGGTGGAAAAGGAAACATCCGCACA
ATAAAAACTACACAGACACATTCTGTGAAACTTCTTTGTGCTGTGTGCATTCAAACCACAGAGTTGAACCTATCTTTTGAA
ATGAGCAGTTTTGAAACTCTCTTTTCATAGTATCTGCAAGTGGATATTTGGAGCCTTTTGTGGCCTACGGTGGGAAAGGAA
AATATCTTCATATAAAAACTACACAGAAGCATTCTGAGAAACTTCTCAGTGATGTGAGCATTCTTCTCACAGAGTTGAACT
TATCTTTTGATTGAGCAGTTTTGAAACACTGTTTTTTTTTAGAATCTGCAAGTGAATATTTGGAGCCTTTTGGGTCTTATT
TGTGGAAAAGGAAATATCTTCACATAAAAACTACACAGAAGCATTCTGAGAAACTTCTTTGTCATGTGTGGATTCATCTCA
ACAGAGTTAAATCTTTCTTTTGATTGAGCAGTTTGCAAACACTCTTTTTGTGGTATCTCCAGGAGGATATTTGGAGTGCTT
TTGAGGCCTATGTTGGAAAAGGAAGTATCTTCCCTTAAAAGCTATGCAGAAGCATTCTGAGAAACTTCCTTCTGATGTGTG
GCATTCATCTCACCTAGTTGAACCTTTCTTTTGGTTGTGCACTTTTGAAACACTCTTTTTGTGGAATCTGCAAGTGGATAT
TCTGGATCACTTTGACGTCTATTGTGGAAAAGGAAATATCTTCACATAAAAACTACACAGAAGAATTCCGACATAGTTCTT
TTGTGATGTGTGCATTCAACTCACATAGTTGAAACCATCTCTTGATCGAGTAGTTTTGAACCTCTCTTGTTGTAGAATCTG
GAAAGTGGATATTTGTGTCCCCTGGCGGTCTATGGTGGAAAAGAAATATCTTCACAAAAATACTACACAGAAGCATTCTGA
AGAAACTTCTTTGTGATGTGTCCATTCATCTCACAGAGTTGAACCTTTCTTTTGATTGAGCAGTTTTGAAATACTCCTTTT
TGTAGAATCTGCAAGTGGATATTTTGAGTGCTTTGAGAACTATTGTGGAAAAGGAATTATCTTCTCATAAAACCTACACTG
GAAGGATTCTGAGAAATTTCTTGTGATGTGTGCATTCATCTCACAGAGTTGAACATTTCCTATGATTGAGCAGTTTGGAAA
ATATTCTTTTCATAGAATCTGGAAGTGGATATTTGGAGCCCTTTGAGGCCTATTGTGGAAAAGGAAATATCTTCACATAAA
AAACTACAGAGAAGCATTCTGAGAAACTTCTTTGTGATGTGTGCATTCATCAAACAGAATTGAACATTTCTTTTTTTGTGC
CAGTTTTGAAACAATCTTCTTGTAGTATCTGCAAGTGGATATTTGGAGCGTTTTAAGACCTAAGGTGGGAAAGGAAATATC
CTTCACATAAAAATTACACAGAGAGATTCTGAGAAACTTCTTTGTGATGTGTGCATTCATCTCATATATTTGAACCTTTCT
TTTTCATTGTGCAGTTTCCAAGCAATCTTTTTCTAGAATATGTAAGTGGATATTTGGAGCACTTTGTGGACTATGGAGGGA
AAAAGAAATGTCTTCACATAAAAACTACACAGAAGCATTGGGAGAAAATTCTTGTGATATTTGTGTTCAACCCACAAAGTT
TGAACATATTGTTTGATAGAGCAGTTGTGAAACTCTCTTTTTGTAGAATCTGCAAGTGGGTATTTGGAGCCCTTTGTGGCC
CCATGGTAGAAAAGGAACTATCTTCACAGAAAAACTACCCAGAAGCATTTTGAGAAACTCCTTTGTGATTTGTGCACTCAT
TCTCACGGTGTTGAAACTTTATTTTTATTGAGCAATTTTGAACATTCCTTTTTATAGAATCTACAAGTGGATATTTGGAGT
TGGTTTGAGACCTATGGTAGAAAAAGAACTATCTTCACCGAAAAACCACACAGAAGCATTTTGAGAAGCTTCTTTTTGATG
GTATGCATTCAACTCACAGAGACGAACTGATCTTTTGATAGAGCAGTTTTGAAACTCACTTTTGTAGAATCTGCAGGTGGA
ATATTTGGAGTACATTGCGGCCTATGGTGAAAAAGGAACTATCTTCGCATGAGAACCAGGCAGAAACATTCTGAGAAACTA
AGTTTGTGATGTGTGCATTCATCTCACAGAGTTGAAATCATTTTTTGATTTGAGTAGTTTGGAAACACTCTTTTTGTGGAA
ATCTCTAAGGGCATATTTGAAGCGTTTTGCACGCTGTTGTGGAAAAGGAAATATCTTCACATAAAAACTACACAGAAGCAT
TTCTGAGAAACTACTTTGTGATGTGGGCATTCATGTCACAGTTTTGAACCTTCCATTTGATTGAGCAGTTTTGAAATACTC
CGTTTGGTAGAATGTACAAGTGAATATTTGGAGCACTTTGAGGCCTATGATAGAAACGGAAATATGTTTACATAAAAACTA
ACACAGAAGCATGCTGAGAAACCTCTTTGTGATGTGTGTATTCACCTCCGGGAGTTCAACCTATCATTTGACAGAGCGGTT
TTTGAAACTCTTTTTGTAGAATCTCCAAGTGGATATTTGGAGCCCTTTGCATTCTATTGTGAAAAGGAAATATCTTCACAT
TCAAAACTACACAGACGCATTCTGAGAAACTTCTTTGTGATGTTTGCTTTCAACTCACAGAATTGAACCTTTTGTTTGAGT
TAGTTTTGAAACTCTCTTTTTGTAGAATCTAGAAGTGGATATTTAGAACGCTTGGAGGCCTATGGTGCAAAAACGAATAAC
CTTCACACAAAAAATACACAGAAGCATTCTGAGAAACTTCTTTACGATGTCTGCATTCACCTCACAGATTTGAATGTCTCT
TTTTGATTGAGCAGTTTGGAAGCACTCTTTCGGTAGAATCTGCAAGTGGATATGGAGAGAGCTTTGAGGCCTGTTGTGGAA
AAACTAAATGTCTTCATATAAAAGCTACACAGAAGCATTCTGAGAAACTCCTTTGTTATGTGTGCATTCATCTCACAGAGT
TTGAACCTTTCTTTTGATTCGGCAGTTTTGAAACACGGTTTCTGTAGAATCTTCAAGTGGATATTTGGAGCACTTTTCTGC
CCTATTGTGTAAAAGGAATATCTTTACGTAAGAACTACACAGAAGCATTCTGAGAAACTTCTTTGTGATGTTCTTAACTCA
ACAGCGTTAAACTTACCTTTGGTAGAGCAGTTTTGAAACTCTCTTTTTGTGGAAAATGTAAGTGGGTATTTAGAGCCATTT
TGTGGCCTATGGTGGAAAGGAAAATATCTTCACATAAAAACTACACAGAAGCATTCTGAGAAACTACCTTTTGATGTGTGT
TATTTGTCTCAGACTGGAACCTTCCTTTTGATTGAGCAGTTCTGAAACACTCTTTTTGTAGAATCTGGAAGTGCATATTTG
GGAGTGCTTTGAGGCCTATGGTGGAAAAAGAAATATCTTCATTTAAAAACTACACAGAAGCATTCTGAGAAACTTCTTTGT
TGATGTGTGTATTCATACCACAGAGTCGAAACTATCGTTTGAGAGAGCATTTCGAAACTTTCTTTTTGTAGGATCTGCAAG
GTGGATATTTGGAGGGCTTTCAGGCCTATGGTGGAAAAGGAAATATCTTCACATAAACACTACTCAGAAGCATTCTGAGAA
AACTTCTTCACGATGGTTGCACTAAACTCTCAGTTGAACTTATCTTTTGATAGAGCAGTTTTGAAACTCTGTGTTACTAGA
AATCTGCATGTGGTTATTTGGAGTCCTTTGTGGCCGATGGTGGAAAAGGAAATATCTTCCCCTAAAAAGTACACAGAAGCA
ATTCTGAGAAACTTTTTTGACATGTGTGCACTAATCTCACAGAGTTTAATCTATCATTTGATTGAGCAGTTTTAAAAAACT
TTTTTTTGTGGAATCTGCAATTGGATATTTGGAACGCTTTGAGGCCTATTGTGGAAAAGGCAATATCTTCACATAAAAACT
TACACAGAAACATTCCGAGAAACTTCTCTGTGATGTGTGCACTCATCTCACGGAGTTGAACCTTTCTTTGATTGACAAGTT
TTTGAAAGACTATGTTTCTATAATGTGCAAGTGGATATTTGGAGTGCTTTGAGGCATATGGTGGAAAAGGAAATATATTCA
ACATAAAACTATACAGAAGCGTTCCCAGAAACTTATTTGTGATGTGTTTATTCAACTCGCAGAGTTGACCCTATCTTTTGA
ATACAGCAGTTTTGAAACTCTCTTTTTGTAGAATCTGCAAGTGGATATTTGCAGCGCTTTGAGGCCTGCGGTGGAAAAGGA
AAATATCTTCACATAAAAACTACACAGAAGCATTCTCAGTAACTTCTTTGTAATGTGTGCATTCACCTCACAGACTTGAAA
ACTTCCTCTTGATTGAGCAGCTTGGAAACACACTTTTAGTGAAATCTGCAAGTGGATATTTGGAGCACCTTGAGGCCTGTT
TGTGGAAAAGGAAATATCTTCACATAAAAACTACACAGAAGCATTCCAATAAACTTGTTTGTGATATGTACCTTCAACTGA
ACAGATTTGAACCTTTCTTTTGATTAAATAGTTTTGAAAATCTCTTTTTGTAGAATCTGCAAGTGGATATTTGGAGTGCTT
TTGAGGCCTATGGTGGAAAAGGAAATATCTTTACATAAAAACTACACAGAAGCATTCTGAGAAACTACTTTGTGATGTGTG
GCATTCATATCACATAGTTGAACCTATCTTTTGATAGAGCACTTTTGAAACTCTCTTTTTGTAGAATCTGCAAGTGGATAT
TTTGGAGCCCTTTGCAGCCTATGGTGGAAAAGAAAACATCTTCACATAAAAACTACACAGAAGCATTCTCAGAAACTACTT
TTGTGATGTGTGCGTTCAGCTCACAGACTTGAAACTTCCTCTTGATTGAGCAGTTTGGAAACACTCTTTAGTAAAATCTGC
CAAGTGGATATTCGGAGCACTTTGAGGCCTGTTGTGGAGAAGGAAATATCTTCACATAAAAACTACACAGACGCATTCCGA
AGAAACTTGTTTGTGATATGTGCATTCAACTGACAGAGTTGAACCTTTCTTTTGATTGACTAGTTTTGAAAATCTCTTTTT
TGTAGAATCTGCAAGTGGATATTTGGAGTGCTTTGAGGCCTATGGTGGAAAAGGAAATATCTTCATATGAAAACTACACAG
GAAGCATTCTGAGAAAATTCTTTGTGATGTGTGCATTCAAACCACAGACTTGAACTGATCTTTTGATAGAGCAGTTTTTAA
AAGTGTCTTTCTGTAGAATCTGCAAGTGGTTACTTGGAGACCTTTGTGGAAGATGGTGGAAAAGGAAATGTCTTCCCGTAA
AAAACTACACAGATGCATTCTGAGAAACTTCTTTGTGATGTGTGCATTCATCTCACAGAGTTCAACCTATCTTTTCGTAGA
AGCAGTTTTGAAACTCTCTTTTCCTAGAATCTGTAAGTTGATATTTGGAGCCCTTTGCGGCCTATTGTGGAAAAGGAAATA
AACTTCACATGAAAACTACACAGAAGCTGAGAAACTTCTTTGTGATGTGTGCATTAATTTCCCAGAGTCGAACCTTTCTTT
TTGATTGAGCAGTTTTGAAACACTCTTTTTGTAGAATCTGCAAGTGGACATTTGAAGCACTTTGAGGCCTATTGTTGAAAA
AGGAAACATCTTCATATAAAAACAACAAGGAAAGCATTCTGAGAAACCATTTTGTGCTGTGTGCATTCACCTCACAGAGTT
TCAACTTTATTTGATACAGCAGTTTTGAAACACTCTTCTTGTGGAATCTGCAAGTGGAAATTGGGAAATATTTAGGCATAT
TGGTGGAAAAGGAAACATCCGCACATAAAAACTACACAGACACATTCTGTGAAACTTCTTTGTGCTGTGTGCATTCAAACC
CACAGAGTTGAACCTATCTTTTGAATGAGCAGTTTTGAAACTCTCTTTTCATAGTATCTGCAAGTGGATATTTGGAGCCTT
TTTGTGGCCTACGGTGGGAAAGGAAATATCTTCATATAAAAACTACACAGAAGCATTCTGAGAAACTTCTCAGTGATGTGA
AGCATTCTTCTCACAGAGTTGAACTATCTTTTGATTGAGCAGTTTTGAAACACTGTTTTTTTTAGAATCTGCAAGTGAATA
ATTTGGAGCCTTTTGGGTCTTATTGTGGAAAAGGAAATATCTTCACATAAAAACTACACAGAAGCATTCTGAGAAACTTCT
TTTGTCATGTGTGGATTCATCTCACAGAGTTAAATCTTTCTTTTGATTGAGCAGTTTGCAAACACTCTTTTTGTGGTATCT
TCCAGGAGGATATTTGGAGTGCTTTGAGGCCTATGTTGGAAAAGGAAGTATCTTCCCTTAAAAGCTATGCAGAAGCATTCT
TGAGAAACTTCCTTCTGATGTGTGCATTCATCTCACCTAGTTGAACCTTTCTTTTGGTTGTGCACTTTTGAAACACTCTTT
TTTGTGGAATCTGCAAGTGGATATCTGGATCACTTTGACGTCTATTGTGGAAAAGGAAATATCTTCACATAAAAACTACAC
CAGAAAGAATTCCGACATAGTTCTTTGTGATGTGTGCATTCAACTCACATAGTTGAAACCATCTCTTGATCGAGTAGTTTT
TGAACCTCTCTTGTTGTAGAATCTGAAAGTGGATATTTGTGTCCCCTGGCGGTCTATGGTGGAAAAGAAATATCTTCACAA
AAAATACTACACAGAAGCATTCTGAGAAACTTCTTTGTGATGTGTCCATTCATCTCACAGAGTTGAACCTTTCTTTTGATT
TGAGCAGTTTTGAAATACTCCTTTTGTAGAATCTGCAAGTGGATATTTTGAGTGCTTTGAGAACTATTGTGGAAAAGGAAT
TTATCTTCTCATAAAACCTACACTGAAGGATTCTGAGAAATTTCTTGTGATGTGTGCATTCATCTCACAGAGTTGAACATT
TTCCTATGATTGAGCAGTTTGGAAATATTCTTTTCATAGAATCTGGAAGTGGATATTTGGAGCCCTTTGAGGCCTATTGTG
GGAAAAGGAAATATCTTCACATAAAAACTACAGAGAAGCATTCTGAGAAACTTCTTTGTGATGTGTGCATTCATCAAACAG
GAATTGAACATTTCTTTTTTTGTGCAGTTTTGAAACAATCTTCTTGTAGTATCTGCAAGTGGATATTTGGAGCGTTTTAAG
GACCTAAGGTGGGAAAGGAAATATCTTCACATAAAAATTACACAGAGAGATTCTGAGAAACTTCTTTGTGATGTGTGCATT
TCATCTCATATATTTGAACCTTTCTTTTCATTGTGCAGTTTCCAAGCAATCTTTTTCTAGAATATGTAAGTGGATATTTGG
GAGCACTTTGTGGACTATGGAGGGAAAAGAAATGTCTTCACATAAAAACTACACAGAAGCATTGGGAGAAAATTCTTGTGA
ATATTTGTGTTCAACCCACAAAGTTGAACATATTGTTTGATAGAGCAGTTGTGAAACTCTCTTTTTGTAGAATCTGCAAGT
TGGGTATTTGGAGCCCTTTGTGGCCCATGGTAGAAAAGGAACTATCTTCACAGAAAAACTACCCAGAAGCATTTTGAGAAA
ACTCCTTTGTGATTTGTGCACTCATCTCACGGTGTTGAAACTTTATTTTTATTGAGCAATTTTGAACATTCCTTTTTATAG
GAATCTACAAGTGGATATTTGGAGTGGTTTGAGACCTATGGTAGAAAAAGAACTATCTTCACCGAAAAACCACACAGAAGC
CATTTTGAGAAGCTTCTTTTTGATGTATGCATTCAACTCACAGAGACGAACTGATCTTTTGATAGAGCAGTTTTGAAACTC
CACTTTTGTAGAATCTGCAGGTGGATATTTGGAGTACATTGCGGCCTATGGTGAAAAAGGAACTATCTTCGCATGAGAACC
CAGGCAGAAACATTCTGAGAAACTAGTTTGTGATGTGTGCATTCATCTCACAGAGTTGAAATCATTTTTTGATTTGAGTAG
GTTTGGAAACACTCTTTTTGTGGAATCTCTAAGGGCATATTTGAAGCGTTTTGCACGCTGTTGTGGAAAAGGAAATATCTT
TCACATAAAAACTACACAGAAGCATTCTGAGAAACTACTTTGTGATGTGGGCATTCATGTCACGGTTTTGAACCTTCCATT
TTGATTGAGCAGTTTTGAAATACTCGTTTGGTAGAATGTACAAGTGAATATTTGGAGCACTTTGAGGCCTATGATAGAAAC
CGGAAATATGTTTACATAAAAACTACACAGAAGCATGCTGAGAAACCTCTTTGTGATGTGTGTATTCACCTCCGGGAGTTC
CAACCTATCATTTGACAGAGCGGTTTTGAAACTCTTTTTGTAGAATCTCCAAGTGGATATTTGGAGCCCTTTGCATTCTAC
CTGTGAAAAGGAAATATCTTCACATAAAAACTACACAGACGCATTCTGAGAAACTTCTTTGTGATGTTTGCTTTCAACTCA
ACAGAATTGAACCTTTTGTTTGAGTAGTTTTGAAACTCTCTTTTTGTAGAATCTAGAAGTGGATATTTAGAACGCTTGGAG
GGCCTATGGTGCAAAAACGAATAACTTCACACAAAAAATACACAGAAGCATTCTGAGAAACTTCTTTACGATGTCTGCATT
TCACCTCACAGATTTGAATGTCTCTTTTGATTGAGCAGTTTGGAAGCACTCTTTCGGTAGAATCTGCAAGTGGATATGGAG
GAGAGCTTTGAGGCCTGTTGTGGAAAACTAAATGTCTTCATATAAAAGCTACACAGAAGCATTCTGAGAAACTCTTTTGTT
TATGTGTGCATTCATCTCACAGAGTTGAACCTTTCTTTTGATTCGGCAGTTTTGAAACACGGTTTTTGTAGAATCTTCAAG
GTGGATATTTGGAGCACTTTTCTGCCTATTGTGTAAAAGGAAATATCTTTACGTAAGAACTACACAGAAGCATTCTGAGAA
AACTTCTTTGTGATGTTCTTAACTCACAGCGTTAAACTTACCTTTGGTAGAGCAGTTTTGAAACTCTCTTTTTGTGGAAAA
ATGTAAGTGGGTATTTAGAGCCATTTGTGGCCTATGGTGGAAAGGAAAATATCTTCACATAAAAACTACACAGAAGCATTC
CTGAGAAACTACCTTTTGATGTGTGTATTTGTCTCAGACTGGAACCTTCCTTTTGATTGAGCAGTTCTGAAACACTCTTTT
TTGTAGAATCTGGAAGTGCATATTTGGAGTGCTTTGAGGCCTATGGTGGAAAAAGAAATATCTTCATTTAAAAACTACACA
AGAAGCATTCTGAGAAACTTCTTTGTGATGTGTGTATTCATACCACAGAGTCGAAACTATCGTTTGAGAGAGCATTTCGAA
AACTTTCTTTTTGTAGGATCTGCAAGTGGATATTTGGAGGGCTTTCAGGCCTATGGTGGAAAAGGAAATATCTTCACATAA
AACACTACTCAGAAGCATTCTGAGAAACTTCTTCACGATGGTTGCACTAAACTCTCAGAGTTGAACTTATCTTTTGATAGA
AGCAGTTTTGAAACTCTGTGTTACTAGAATCTGCATGTGGTTATTTGGAGTCCTTTGTGGCCGATGGTGGAAAAGGAAATA
ATCTTCCCCTAAAAAGTACACAGAAGCATTCTGAGAAACTTTTTTGACATGTGTGCACTAATCTCACAGAGTTTAATCTAT
TCATTTGATTGAGCAGTTTTAAAAAACTTTTTTTGTGGAATCTGCAATTGGATATTTGGAACGCTTTGAGGCCTATTGTGG
GAAAAGGCAATATCTTCACATAAAAACTACACAGAAACATTCCGAGAAACTTCTCTGTGATGTGTGCACTCATCTCACGGA
AGTTGAACCTTTCTTTGATTGACAAGTTTTGAAAGACTATGTTTCTATAATGTGCAAGTGGATATTTGGAGTGCTTTGAGG
GCATATGGTGGAAAAGGAAATATATTCACATAAAACTATACAGAAGCGTTCCCAGAAACTTATTTGTGATGTGTTTATTCA
AACTCGCAGAGTTGACCCTATCTTTTGATACAGCAGTTTTGAAACTCTCTTTTTGTAGAATCTGCAAGTGGATATTTGCAG
GCGCTTTGAGGCCTGCGGTGGAAAAGGAAATATCTTCACATAAAAACTACACAGAAGCATTCTCAGTAACTTCTTTGTAAT
TGTGTGCATTCACCTCACAGACTTGAAACTTCCTACTTGATTGAGCAGCTTGGAAACACACTTTTAGTGAAATCTGCAAGT
TGGATATTTGGAGCACCTTGAGGCCTGTTGTGGAAAAGGAAATATCTTCACATAAAAACTACACAGAAGCATTCCAATAAA
ACTTGTTTGTGATATGTACCTTCAACTGACAGATTTGAACCTTTCTTTTGATTAAATAGTTTTGAAAATCTCTTTTTGTAG
GAATCTGCAAGTGGATATTTGGAGTGCTTTGAGGCCTATGGTGGAAAAGGAAATATCTTTACATAAAAACTACACAGAAAG
GCATTCTGAGAAACTACTTTGTGATGTGTGCATTCATATCACATAGTTGAACCTATCTTTTGATAGAGCACTTTTGAAACT
TCTCTTTTTGTAGAATCTGCAAGTGGATATTTGGAGCCCTTTGCAGCCTATGGTGGAAAAGGAAACATCTTCACATAAAAA
ACTACACAGAAGCATTCTCAGAAACTACTTTGTGATGTGTGCGTTCAGCTCACAGACTTGAAACTTCCTCTTGATTGAGCA
AGTTTGGAAACACTCTTTAGTAAAATCTGCAAGTGGATATTCGGAGCACTTTGAGGCCTGTTGTGGAGAAGGAAATATCTT
TCACATAAAAACTACACAGACGCATTCCGAGAAACTTGTTTGTGATATGTGCATTCAACTGACAGAGTTGAACCTTTCTTT
TTGATTGACTAGTTTTGAAAATCTCTTTTTGTAGAATCTGCAAGTGGATATTTGGAGTGCTTTGAGGCCTATGGTGGAAAA
AGGAAATATCTTCATATGAAAACTACACAGAAGCATTCTGAGAAAATTCTTTGTGATGTGTGCATTCAAACCACAGACTTG
GAACTGATCTTTTGATAGAGCAGTTTTTAAAGTGTCTTTCTGTAGAATCTGCAAGTGGTTACTTGGAGACCTTTGTGGAAG
GATGGTGGAAAAGGAAATGTCTTCCCGTAAAAACTACACAGATGCATTCTGAGAAACTTCTTTGTGATGTGTGCATTCATC
CTCACAGAGTTCAACCTATCTTTTCGTAGAGCAGTTTTGAAACTCTCTTTTCCTAGAATCTGTAAGTTGATATTTGGAGCC
CCTTTGCGGCCTATTGTGGAAAAGGAAATAACTTCACATGAAAACTACACAGAAGCTGAGAAACTTCTTTGTGATGTGTGC
CATTAATTTCCCAGAGTCGAACCTTTCTTTTGATTGAGCAGTTTTGAAACACTCTTTTTGTAGAATCTGCAAGTGGACATT
TTGAAGCACTTTGAGGCCTATTGTTGAAAAGGAAACATCTTCATATAAAAACAACAAGGAAGCATTCTGAGAAACCATTTT
TGTGCTGTGTGCATTCACCTCACAGAGTTCAACTTTATTTGATACAGCAGTTTTGAAACACTCTTCTTGTGGAATCTGCAA
AGTGGAAATTGGGAAATATTTAGGCATATGGTGGAAAAGGAAACATCCGCACATAAAAACTACACAGACACATTCTGTGAA
AACTTCTTTGTGCTGTGTGCATTCAAACCACAGAGTTGAACCTATCTTTTGAATGAGCAGTTTTGAAACTCTCTTTTCATA
AGTATCTGCAAGTGGATATTTGGAGCCTTTTGTGGCCTACGGTGGGAAAGGAAATATCTTCATATAAAAACTACACAGAAG
GCATTCTGAGAAACTTCTCAGTGATGTGAGCATTCTTCTCACAGAGTTGAACTATCTTTTGATTGAGCAGTTTTGAAACAC
CTGTTTTTTTTAGAATCTGCAAGTGAATATTTGGAGCCTTTTGGGTCTTATTGTGGAAAAGGAAATATCTTCACATAAAAA
ACTACACAGAAGCATTCTGAGAAACTTCTTTGTCATGTGTGGATTCATCTCACAGAGTTAAATCTTTCTTTTGATTGAGCA
AGTTTGCAAACACTCTTTTTGTGGTATCTCCAGGAGGATATTTGGAGTGCTTTGAGGCCTATGTTGGAAAAGGAAGTATCT
TTCCCTTAAAAGCTATGCAGAAGCATTCTGAGAAACTTCCTTCTGATGTGTGCATTCATCTCACCTAGTTGAACCTTTCTT
TTTGGTTGTGCACTTTTGAAACACTCTTTTTGTGGAATCTGCAAGTGGATATCTGGATCACTTTGACGTCTATTGTGGAAA
AAGGAAATATCTTCACATAAAAACTACACAGAAGAATTCCGACATAGTTCTTTGTGATGTGTGCATTCAACTCACATAGTT
TGAAACCATCTCTTGATCGAGTAGTTTTGAACCTCTCTTGTTGTAGAATCTGAAAGTGGATATTTGTGTCCCCTGGCGGTC
CTATGGTGGAAAAGAAATATCTTCACAAAAATACTACACAGAAGCATTCTGAGAAACTTCTTTGTGATGTGTCCATTCATC
CCCACAGAGTTGAACCTTTCTTTTGATTGAGCAGTTTTGAAATACTCCTTTTGTAGAATCTGCAAGTGGATATTTTGAGTG
GCTTTGAGAACTATTGTGGAAAAGGAATTATCTTCTCATAAAACCTACACTGAAGGATTCTGAGAAATTTCTTGTGATGTG
GTGCATTCATCTCACAGAGTTGAACATTTCCTATGATTGAGCAGTTTGGAAATATTCTTTTCATAGAATCTGGAAGTGGAT
TATTTGGAGCCCTTTGAGGCCTATTGTGGAAAAGGAAATATCTTCACATAAAAACTACAGAGAAGCATTCTGAGAAACTTC
CTTTGTGATGTGTGCATTCATCAAACAGAATTGAACATTTCTTTTTTTGTGCAGTTTTGAAACAATCTTCTTGTAGTATCT
TGCAAGTGGATATTTGGAGCGTTTTAAGACCTAAGGTGGGAAAGGAAATATCTTCACATAAAAATTACACAGAGAGATTCT
TGAGAAACTTCTTTGTGATGTGTGCATTCATCTCATATATTTGAACCTTTCTTTTCATTGTGCAGTTTCCAAGCAATCTTT
TTTCTAGAATATGTAAGTGGATATTTGGAGCACTTTGTGGACTATGGAGGGAAAAGAAATGTCTTCACATAAAAACTACAC
CAGAAGCATTGGGAGAAAATTCTTGTGATATTTGTGTTCAACCCACAAAGTTGAACATATTGTTTGATAGAGCAGTTGTGA
AAACTCTCTTTTTGTAGAATCTGCAAGTGGGTATTTGGAGCCCTTTGTGGCCCATGGTAGAAAAGGAACTATCTTCACAGA
AAAAACTACCCAGAAGCATTTTGAGAAACTCCTTTGTGATTTGTGCACTCATCTCACGGTGTTGAAACTTTATTTTTATTG
GAGCAATTTTGAACATTCCTTTTTATAGAATCTACAAGTGGATATTTGGAGTGGTTTGAGACCTATGGTAGAAAAAGAACT
TATCTTCACCGAAAAACCACACAGAAGCATTTTGAGAAGCTTCTTTTTGATGTATGCATTCAACTCACAGAGACGAACTGA
ATCTTTTGATAGAGCAGTTTTGAAACTCACTTTTGTAGAATCTGCAGGTGGATATTTGGAGTACATTGCGGCCTATGGTGA
AAAAAGGAACTATCTTCGCATGAGAACCAGGCAGAAACATTCTGAGAAACTAGTTTGTGATGTGTGCATTCATCTCACAGA
AGTTGAAATCATTTTTTGATTTGAGTAGTTTGGAAACACTCTTTTTGTGGAATCTCTAAGGGCATATTTGAAGCGTTTTGC
CACGCTGTTGTGGAAAAGGAAATATCTTCACATAAAAACTACACAGAAGCATTCTGAGAAACTACTTTGTGATGTGGGCAT
TTCATGTCACGGTTTTGAACCTTCCATTTGATTGAGCAGTTTTGAAATACTCGTTTGGTAGAATGTACAAGTGAATATTTG
GGAGCACTTTGAGGCCTATGATAGAAACGGAAATATGTTTACATAAAAACTACACAGAAGCATGCTGAGAAACCTCTTTGT
TGATGTGTGTATTCACCTCCGGGAGTTCAACCTATCATTTGACAGAGCGGTTTTGAAACTCTTTTTGTAGAATCTCCAAGT
TGGATATTTGGAGCCCTTTGCATTCTACTGTGAAAAGGAAATATCTTCACATCAAAACTACACAGACGCATTCTGAGAAAC
CTTCTTTGTGATGTTTGCTTTCAACTCACAGAATTGAACCTTTTGTTTGAGTAGTTTTGAAACTCTCTTTTTGTAGAATCT
TAGAAGTGGATATTTAGAACGCTTGGAGGCCTATGGTGCAAAAACGAATAACTTCACACAAAAAATACACAGAAGCATTCT
TGAGAAACTTCTTTACGATGTCTGCATTCACCTCACAGATTTGAATGTCTCTTTTGATTGAGCAGTTTGGAAGCACTCTTT
TCGGTAGAATCTGCAAGTGGATATGGAGAGAGCTTTGAGGCCTGTTGTGGAAAACTAAATGTCTTCATATAAAAGCTACAC
CAGAAGCATTCTGAGAAACTCCTTTGTTATGTGTGCATTCATCTCACAGAGTTGAACCTTTCTTTTGATTCGGCAGTTTTG
GAAACACGGTTTTTGTAGAATCTTCAAGTGGATATTTGGAGCACTTTTCTGCCTATTGTGTAAAAGGAAATATCTTTACGT
TAAGAACTACACAGAAGCATTCTGAGAAACTTCTTTGTGATGTTCTTAACTCACAGCGTTAAACTTACCTTTGGTAGAGCA
AGTTTTGAAACTCTCTTTTTGTGGAAAATGTAAGTGGGTATTTAGAGCCATTTGTGGCCTATGGTGGAAAGGAAAATATCT
TTCACATAAAAACTACACAGAAGCATTCTGAGAAACTACCTTTTGATGTGTGTATTTGTCTCAGACTGGAACCTTCCTTTT
TGATTGAGCAGTTCTGAAACACTCTTTTTGTAGAATCTGGAAGTGCATATTTGGAGTGCTTTGAGGCCTATGGTGGAAAAA
AAGAAATATCTTCATTTAAAAACTACACAGAAAGCATTCTGAGAAACTTCTTTGTGATGTGTGTGTGTATTCATACCACAG
GAGTCGAAACTATCGTTTGAGAGAGCATTTCGAAACTTTCTTTTTGTAGGATCTGCAAGTGGATATTTGGAGGGCTTTCAG
GGCCTATGGTGGAAAAGGAAATATCTTCACATAAACACTACTCAGAAGCATTCTGAGAAACTTCTTCACGATGGTTGCACT
TAAACTCTCAGAGTTGAACTTATCTTTTGATAGAGCAGTTTTGAAACTCTGTGTTACTAGAATCTGCATGTGGTTATTTGG
GAGTCCTTTGTGGCCGATGGTGGAAAAGGAAATATCTTCCCCTAAAAAGTACACAGAAGCATTCTGAGAAACTTTTTTGAC
CATGTGTGCACTAATCTCACAGAGTTTAATCTATCATTTGATTGAGCAGTTTTAAAAAACTTTTTTTGTGGAATCTGCAAT
TTGGATATTTGGAACGCTTTGAGGCCTATTGTGGAAAAGGCAATATCTTCACATAAAAACTACACAGAAACATTCCGAGAA
AACTTCTCTGTGATGTGTGCACTCATCTCACGGAGTTGAACCTTTCTTTGATTGACAAGTTTTGAAAGACTATGTTTCTAT
TAATGTGCAAGTGGATATTTGGAGTGCTTTGAGGCATATGGTGGAAAAGGAAATATATTCACATAAAACTATACAGAAGCG
GTTCCCAGAAACTTATTTGTGATGTGTTTATTCAACTCGCAGAGTTGACCCTATCTTTTGATACAGCAGTTTTGAAACTCT
TCTTTTTGTAGAATCTGCAAGTGGATATTTGCAGCGCTTTGAGGCCTGCGGTGGAAAAGGAAATATCTTCACATAAAAACT
TACACAGAAGCATTCTCAGTAACTTCTTTGTAATGTGTGCATTCACCTCACAGACTTGAAACTTCCTCTTGATTGAGCAGC
CTTGGAAACACACTTTTAGTGAAATCTGCAAGTGGATATTTGGAGCACCTTGAGGCCTGTTGTGGAAAAGGAAATATCTTC
CACATAAAAACTACACAGAAGCATTCCAATAAACTTGTTTGTGATATGTACCTTCAACTGACAGATTTGAACCTTTCTTTT
TGATTAAATAGTTTTGAAAATCTCTTTTTGTAGAATCTGCAAGTGGATATTTGGAGTGCTTTGAGGCCTATGGTGGAAAAG
GGAAATATCTTTACATAAAAACTACACAGAAGCATTCTGAGAAACTACTTTGTGATGTGTGCATTCATATCACATAGTTGA
AACCTATCTTTTGATAGAGCACTTTTGAAACTCTCTTTTTGTAGAATCTGCAAGTGGATATTTGGAGCCCTTTGCAGCCTA
ATGGTGGAAAAGGAAACATCTTCACATAAAAACTACACAGAAGCATTCTCAGAAACTACTTTGTGATGTGTGCGTTCAGCT
TCACAGACTTGAAACTTCCTCTTGATTGAGCAGTTTGGAAACACTCTTTAGTAAAATCTGCAAGTGGATATTCGGAGCACT
TTTGAGGCCTGTTGTGGAGAAGGAAATATCTTCACATAAAAACTACACAGACGCATTCCGAGAAACTTGTTTGTGATATGT
TGCATTCAACTGACAGAGTTGAACCTTTCTTTTGATTGACTAGTTTTGAAAATCTCTTTTTGTAGAATCTGCAAGTGGATA
ATTTGGAGTGCTTTGAGGCCTATGGTGGAAAAGGAAATATCTTCATATGAAAACTACACAGAAGCATTCTGAGAAAATTCT
TTTGTGATGTGTGCATTCAAACCACAGACTTGAACTGATCTTTTGATAGAGCAGTTTTTAAAGTGTCTTTCTGTAGAATCT
TGCAAGTGGTTACTTGGAGACCTTTGTGGAAGATGGTGGAAAAGGAAATGTCTTCCCGTAAAAACTACACAGATGCATTCT
TGAGAAACTTCTTTGTGATGTGTGCATTCATCTCACAGAGTTCAACCTATCTTTTCGTAGAGCAGTTTTGAAACTCTCTTT
TTCCTAGAATCTGTAAGTTGATATTTGGAGCCCTTTGCGGCCTATTGTGGAAAAGGAAATAACTTCACATGAAAACTACAC
CAGAAGCTGAGAAACTTCTTTGTGATGTGTGCATTAATTTCCCAGAGTCGAACCTTTCTTTTGATTGAGCAGTTTTGAAAC
CACTCTTTTTGTAGAATCTGCAAGTGGACATTTGAAGCACTTTGAGGCCTATTGTTGAAAAGGAAACATCTTCATATAAAA
AACAACAAGGAAGCATTCTGAGAAACCATTTTGTGCTGTGTGCATTCACCTCACAGAGTTCAACTTTATTTGATACAGCAG
GTTTTGAAACACTCTTCTTGTGGAATCTGCAAGTGGAAATTGGGAAATATTTAGGCATATGGTGGAAAAGGAAACATCCGC
CACATAAAAACTACACAGACACATTCTGTGAAACTTCTTTGTGCTGTGTGCATTCAAACCACAGAGTTGAACCTATCTTTT
TGAATGAGCAGTTTTGAAACTCTCTTTTCATAGTATCTGCAAGTGGATATTTGGAGCCTTTTGTGGCCTACGGTGGGAAAG
GGAAATATCTTCATATAAAAACTACACAGAAGCATTCTGAGAAACTTCTCAGTGATGTGAGCATTCTTCTCACAGAGTTGA
AACTATCTTTTGATTGAGCAGTTTTGAAACACTGTTTTTTTTAGAATCTGCAAGTGAATATTTGGAGCCTTTTGGGTCTTA
ATTGTGGAAAAGGAAATATCTTCACATAAAAACTACACAGAAGCATTCTGAGAAACTTCTCAGTGATGTGAGCATTCTTCT
TCACAGAGTTGAACTATCTTTTGATTGAGCAGTTTTGAAACACTGTTTTTTTTAGAATCTGCAAGTGAATATTTGGAGCCT
TTTTGGGTCTTATTGTGGAAAAGGAAATATCTTCACATAAAAACTACACAGAAGCATTCTGAGAAACTTCTTTGTCATGTG
GTGGATTCATCTCACAGAGTTAAATCTTTCTTTTGATTGAGCAGTTTGCAAACACTCTTTTTGTGGTATCTCCAGGAGGAT
TATTTGGAGTGCTTTGAGGCCTATGTTGGAAAAGGAAGTATCTTCCCTTAAAAGCTATGCAGAAGCATTCTGAGAAACTTC
CCTTCTGATGTGTGCATTCATCTCACCTAGTTGAACCTTTCTTTTGGTTGTGCACTTTTGAAACACTCTTTTTGTGGAATC
CTGCAAGTGGATATCTGGATCACTTTGACGTCTATTGTGGAAAAGGAAATATCTTCACATAAAAACTACACAGAAGAATTC
CCGACATAGTTCTTTGTGATGTGTGCATTCAACTCACATAGTTGAAACCATCTCTTGATCGAGTAGTTTTGAACCTCTCTT
TGTTGTAGAATCTGAAAGTGGATATTTGTGTCCCCTGGCGGTCTATGGTGGAAAAGAAATATCTTCACAAAAATACTACAC
CAGAAGCATTCTGAGAAACTTCTTTGTGATGTGTCCATTCATCCCACAGAGTTGAACCTTTCTTTTGATTGAGCAGTTTTG
GAAATACTCCTTTTGTAGAATCTGCAAGTGGATATTTTGAGTGCTTTGAGAACTATTGTGGAAAAGGAATTATCTTCTCAT
TAAAACCTACACTGAAGGATTCTGAGAAATTTCTTGTGATGTGTGCATTCATCTCACAGAGTTGAACATTTCCTATGATTG
GAGCAGTTTGGAAATATTCTTTTCATAGAATCTGGAAGTGGATATTTGGAGCCCTTTGAGGCCTATTGTGGAAAAGGAAAT
TATCTTCACATAAAAACTACAGAGAAGCATTCTGAGAAACTTCTTTGTGATGTGTGCATTCATCAAACAGAATTGAACATT
TTCTTTTTTTGTGCAGTTTTGAAACAATCTTCTTGTAGTATCTGCAAGTGGATATTTGGAGCGTTTTAAGACCTAAGGTGG
GGAAAGGAAATATCTTCACATAAAAATTACACAGAGAGATTCTGAGAAACTTCTTTGTGATGTGTGCATTCATCTCATATA
ATTTGAACCTTTCTTTTCATTGTGCAGTTTCCAAGCAATCTTTTTCTAGAATATGTAAGTGGATATTTGGAGCACTTTGTG
GGACTATGGAGGGAAAAGAAATGTCTTCACATAAAAACTACACAGAAGCATTGGGAGAAAATTCTTGTGATATTTGTGTTC
CAACCCACAAAGTTGAACATATTGTTTGATAGAGCAGTTGTGAAACTCTCTTTTTGTAGAATCTGCAAGTGGGTATTTGGA
AGCCCTTTGTGGCCCATGGTAGAAAAGGAACTTCTTCACAGAAAAACTACCCAGAAGCATTTTGAGAAACTCCTTTGTGAT
TTTGTGCACTCATCTCACGGTGTTGAAACTTTATTTTTATTGAGCAATTTTGAACATTCCTTTTTATAGAATCTACAAGTG
GGATATTTGGAGTGGTTTGAGACCTATGGTAGAAAAAGAACTATCTTCACCGAAAAACCACACAGAAGCATTTTGAGAAGC
CTTCTTTTTGATGTATGCATTCAACTCACAGAGACGAACTGATCTTTTGATAGAGCAGTTTTGAAACTCACTTTTGTAGAA
ATCTGCAGGTGGATATTTGGAGTACATTGCGGCCTATGGTGAAAAAGGAACTATCTTCGCATGAGAACCAGGCAGAAACAT
TTCTGAGAAACTAGTTTGTGATGTGTGCATTCATCTCACAGAGTTGAAATCATTTTTTGATTTGAGTAGTTTGGAAACACT
TCTTTTTGTGGAATCTCTAAGGGCATATTTGAAGCGTTTTGCACGCTGTTGTGGAAAAGGAAATATCTTCACATAAAAACT
TACACAGAAGCATTCTGAGAAACTACTTTGTGATGTGGGCATTCATGTCACGGTTTTGAACCTTCCGTTTGATTGAGCAGT
TTTTGAAATACTCGTTTGGTAGAATGTACAAGTGAATATTTGGAGCACTTTGAGGCCTATGATAGAAACGGAAATATGTTT
TACATAAAAACTACACAGAAGCATGCTGAGAAACCTCTTTGTGATGTGTGTATTCACCTCCGGGAGTTCAACCTATCATTT
TGACAGAGCGGTTTTGAAACTCTTTTTGTAGAATCTCCAAGTGGATATTTGGAGCCCTTTGCATTCTACTGTGAAAAGGAA
AATATCTTCACATCAAAACTACACAGACGCATTCTGAGAAACTTCTTTGTGATGTTTGCTTTCAACTCACAGAATTGAACC
CTTTTGTTTGAGTAGTTTTGAAACTCTCTTTTTGTAGAATCTAGAAGTGGATATTTAGAACGCTTGGAGGCCTATGGTGCA
AAAAACGAATAACTTCACACAAAAAATACACAGAAGCATTCTGAGAAACTTCTTTACGATGTCTGCATTCACCTCACAGAT
TTTGAATGTCTCTTTTGATTGAGCAGTTTGGAAGCACTCTTTCGGTAGAATCTGCAAGTGGATATGGAGAGAGCTTTGAGG
GCCTGTTGTGGAAAACTAAATGTCTTCATATAAAAGCTACACAGAAGCATTCTGAGAAACTCCTTTGTTATGTGTGCATTC
CATCTCACAGAGTTGAACCTTTCTTTTGATTCGGCAGTTTTGAAACACGGTTTTTGTAGAATCTTCAAGTGGATATTTGGA
AGCACTTTTCTGCCTATTGTGTAAAAGGAAATATCTTTACGTAAGAACTACACAGAAGCATTCTGAGAAACTTCTTTGTGA
ATGTTCTTAACTCACAGCGTTAAACTTACCTTTGGTAGAGCAGTTTTGAAACTCTCTTTTTGTGGAAAATGTAAGTGGGTA
ATTTAGAGCCATTTGTGGCCTATGGTGGAAAGGAAAATATCTTCACATAAAAACTACACAGAAGCATTCTGAGAAACTACC
CTTTTGATGTGTGTATTTGTCTCAGACTGGAACCTTCCTTTTGATTGAGCAGTTCTGAAACACTCTTTTTGTAGAATCTGG
GAAGTGCATATTTGGAGTGCTTTGAGGCCTATGGTGGAAAAAAGAAATATCTTCATTTAAAAACTACACAGAAAGCATTCT
TGAGAAACTTCTTTGTGATGTGTGTGTGTATTCATACCACAGAGTCGAAACTATCGTTTGAGAGAGCATTTCGAAACTTTC
CTTTTTGTAGGATCTGCAAGTGGATATTTGGAGGGCTTTCAGGCCTATGGTGGAAAAGGAAATATCTTCACATAAACACTA
ACTCAGAAGCATTCTGAGAAACTTCTTCACGATGGTTGCACTAAACTCTCAGAGTTGAACTTATCTTTTGATAGAGCAGTT
TTTGAAACTCTGTGTTACTAGAATCTGCATGTGGTTATTTGGAGTCCTTTGTGGCCGATGGTGGAAAAGGAAATATCTTCC
CCCTAAAAAGTACACAGAAGCATTCTGAGAAACTTTTTTGACATGTGTGCACTAATCTCACAGAGTTTAATCTATCATTTG
GATTGAGCAGTTTTAAAAAACTTTTTTTGTGGAATCTGCAATTGGATATTTGGAACGCTTTGAGGCCTATTGTGGAAAAGG
GCAATATCTTCACATAAAAACTACACAGAAACATTCCGAGAAACTTCTCTGTGATGTGTGCACTCATCTCACGGAGTTGAA
ACCTTTCTTTGATTGACAAGTTTTGAAAGACTATGTTTCTATAATGTGCAAGTGGATATTTGGAGTGCTTTGAGGCATATG
GGTGGAAAAGGAAATATATTCACATAAAACTATACAGAAGCGTTCCCAGAAACTTATTTGTGATGTGCTTATTCAACTCGC
CAGAGTTGACCCTATCTTTTGATACAGCAGTTTTGAAACTCTCTTTTTGTAGAATCTGCAAGTGGATATTTGCAGCGCTTT
TGAGGCCTGCGGTGGAAAAGGAAATATCTTCACATAAAAACTACACAGAAGCATTCTCAGTAACTTCTTTGTAATGTGTGC
CATTCACCTCACAGACTTGAAACTTCCTCTTGATTGAGCAGCTTGGAAACACACTTTTAGTGAAATCTGCAAGTGGATATT
TTGGAGCACCTTGAGGCCTGTTGTGGAAAAGGAAATATCTTCACATAAAAACTACACAGAAGCATTCCAATAAACTTGTTT
TGTGATATGTACCTTCAACTGACAGATTTGAACCTTTCTTTTGATTAAATAGTTTTGAAAATCTCTTTTTGTAGAATCTGC
CAAGTGGATATTTGGAGTGCTTTGAGGCCTATGGTGGAAAAGGAAATATCTTTACATAAAAACTACACAGAAGCATTCTGA
AGAAACTACTTTGTGATGTGTGCATTCATATCACATAGTTGAACCTATCTTTTGATAGAGCACTTTTGAAACTCTCTTTTT
TGTAGAATCTGCAAGTGGATATTTGGAGCCCTTTGCAGCCTATGGTGGAAAAGGAAACATCTTCACATAAAAACTACACAG
GAAGCATTCTCAGAAACTACTTTGTGATGTGTGCGTTCAGCTCACAGACTTGAAACTTCCTCTTGATTGAGCAGTTTGGAA
AACACTCTTTAGTAAAATCTGCAAGTGGATATTCGGAGCACTTTGAGGCCTGTTGTGGAGAAGGAAATATCTTCACATAAA
AAACTACACAGACGCATTCCGAGAAACTTGTTTGTGATATGTGCATTCAACTGACAGAGTTGAACCTTTCTTTTGATTGAC
CTAGTTTTGAAAATCTCTTTTTGTAGAATCTGCAAGTGGATATTTGGAGTGCTTTGAGGCCTACGGTGGAAAAGGAAATAT
TCTTCATATGAAAACTACACAGAAAGCATTCTGAGAAACTACTTTGTGATGTGTGCATTCATATCACATAGTTGAACCTAT
TCTTTTGATAGAGCACTTTTGAAACTCTCTTTTTGTAGAATCTGCAAGTGGATATTTGGAGCCCTTTGCAGCCTATGGTGG
GAAAAGGAAACATCTTCACATAAAAACTACACAGAAGCATTCCCAGAAACTTTCTGTGATGTGTGCATTCATCTCACAGTG
GTTGAAACATTCTTTTAACTGAGCATTTTTGAAAAATTCTGTTTTTATAATTTACAAGTGAATATTTGGAGCACTTTGAAG
GCCTATGGTGGAAAAGGAAATATTTCACATAAAAACTACACAGAACACATTCTGTGAAACTTCTTTGTGCTGTGTGCATTC
CAAACCACAGTAGTTGAACCTATCTTTTGAATGAGCAGTTTTGAAACTCTCTTTTCATAGTATCTGCAAGTGGATATTTGG
GAGCCTTTTGTGGCCTACGGTGGGAAAGGAAATATCTTCATATAAAAACTACACAGAAGCATTCTGAGAAACTTCTCAGTG
GATGTGAGCATTCTTCTCACAGAGTTGAACTATCTTTTGATTGAGCAGTTTTGAAACACTGTTTTTTTTAGAATCTGCAAG
GTGAATATTTGGAGCCTTTTGGGTCTTATTGTGGAAAAGGAAATATCTTCACATAAAAACTACACAGAAGCATTCTGAGAA
AACTTCTTTGTCATGTGTGGATTCATCTCACAGAGTTAAATCTTTCTTTTGATTGAGCAGTTTGCAAACACTCTTTTTGTG
GGTATCTCCAGGAGGATATTTGGAGTGCTTTGAGGCCTATGTTGGAAAAGGAAGTATCTTCCCTTAAAAGCTATGCAGAAG
GCATTCTGAGAAACTTCCTTCTGATGTGTGCATTCATCTCACCTAGTTGAACCTTTCTTTTGGTTGTGCACTTTTGAAACA
ACTCTTTTTGTGGAATCTGCAAGTGGATATCTGGATCACTTTGACGTCTATTGTGGAAAAGGAAATATCTTCACATAAAAA
ACTACACAGAAGAATTCCGACATAGTTCTTTGTGATGTGTGCATTCAACTCACATAGTTGAAACCATCTCTTGATCGAGTA
AGTTTTGAACCTCTCTTGTTGTAGAATCTGAAAGTGGATATTTGTGTCCCCTGGCGGTCTATGGTGGAAAAGAAATATCTT
TCACAAAAATACTACACAGAAGCATTCTGAGAAACTTCTTTGTGATGTGTCCATTCATCTCACAGAGTTGAACCTTTCTTT
TTGATTGAGCAGTTTTGAAATACTCCTTTTGTAGAATCTGCAAGTGGATATTTTGAGTGCTTTGAGAACTATTGTGGAAAA
AGGAATTATCTTCTCATAAAACCTACACTGAAGGATTCTGAGAAATTTCTTGTGATGTGTGCATTCATCTCACAGAGTTGA
AACATTTCCTATGATTGAGCAGTTTGGAAATATTCTTTTCATAGAATCTGGAAGTGGATATTTGGAGCCCTTTGAGGCCTA
ATTGTGGAAAAGGAAATATCTTCACATAAAAACTACAGAGAAGCATTCTGAGAAACTTCTTTGTGATGTGTGCATTCATCA
AAACAGAATTGAACATTTCTTTTTTTGTGCAGTTTTGAAACAATCTTCTTGTAGTATCTGCAAGTGGATATTTGGAGCGTT
TTTAAGACCTAAGGTGGGAAAGGAAATATCTTCACATAAAAATTACACAGAGAGATTCTGAGAAACTTCTTTGTGATGTGT
TGCATTCATCTCATATATTTGAACCTTTCTTTTCATTGTGCAGTTTCCAAGCAATCTTTTTCTAGAATATGTAAGTGGATA
ATTTGGAGCACTTTGTGGACTATGGAGGGAAAAGAAATGTCTTCACATAAAAACTACACAGAAGCATTGGGAGAAAATTCT
TTGTGATATTTGTGTTCAACCCACAAAGTTGAACATATTGTTTGATAGAGCAGTTGTGAAACTCTCTTTTTGTAGAATCTG
GCAAGTGGGTATTTGGAGCCCTTTGTGGCCCATGGTAGAAAAGGAACTATCTTCACAGAAAAACTACCCAGAAGCATTTTG
GAGAAACTCCTTTGTGATTTGTGCACTCATCTCACGGTGTTGAAACTTTATTTTTATTGAGCAATTTTGAACATTCCTTTT
TTATAGAATCTACAAGTGGATATTTGGAGTGGTTTGAGACCTATGGTAGAAAAAGAACTATCTTCACCGAAAAACCACACA
AGAAGCATTTTGAGAAGCTTCTTTTTGATGTATGCATTCAACTCACAGAGACGAACTGATCTTTTGATAGAGCAGTTTTGA
AAACTCACTTTTGTAGAATCTGCAGGTGGATATTTGGAGTACATTGCGGCCTATGGTGAAAAAGGAACTATCTTCGCATGA
AGAACCAGGCAGAAACATTCTGAGAAACTAGTTTGTGATGTGTGCATTCATCTCACAGAGTTGAAATCATTTTTTGATTTG
GAGTAGTTTGGAAACACTCTTTTTGTGGAATCTCTAAGGGCATATTTGAAGCGTTTTGCACGCTGTTGTGGAAAAGGAAAT
TATCTTCACATAAAAATACACAGAAGCATTCTGAGAAACTACTTTGTGATGTGGGCATTCATGTCACGGTTTTGAACCTTC
CCATTTGATTGAGCAGTTTTGAAATACTCGTTTGGTAGAATGTACAAGTGAATATTTGGAGCACTTTGAGGCCTATGATAG
GAAACGGAAATATGTTTACATAAAAACTACACAGAAGCATGCTGAGAAACCGCTTTGTGATGTGTGTATTCACCTCCGGGA
AGTTCAACCTATCATTTGACAGAGCGGTTTTGAAACTCTTTTTGTAGAATCTCCAAGTGGATATTTGGAGCCCTTTGCATT
TCTACTGTGAAAAGGAAATATCTTCACATCAAAACTACACAGACGCATTCTGAGAAACTTCTTTGTGATGTTTGCTTTCAA
ACTCACAGAATTGAACCTTTTGTTTGAGTAGTTTTGAAACTCTCTTTTTGTAGAATCTAGAAGTGGATATTTAGAACGCTT
TGGAGGCCTATGGTGCAAAAACGAATAACTTCACACAAAAAATACACAGAAGCATTCTGAGAAACTTCTTTACGATGTCTG
GCATTCACCTCACAGATTTGAATGTCTCTTTTGATTGAGCAGTTTGGAAGCACTCTTTCGGTAGAATCTGCAAGTGGATAT
TGGAGAGAGCTTTGAGGCCTGTTGTGGAAAACTAAATGTCTTCATATAAAAGCTACACAGAAGCATTCTGAGAAACTCCTT
TTGTTATGTGTGCATTCATCTCACAGAGTTGAACCTTTCTTTTGATTCGGCAGTTTTGAAACACGGTTTCTGTAGAATCTT
TCAAGTGGATATTTGGAGCACTTTTCTGCCTATTGTGTAAAAGGAAATATCTTTACGTAAGAACTACACAGAAGCATTCTG
GAGAAACTTCTTTGTGATGTTCTTAACTCACAGCGTTAAACTTACCTTTGGTAGAGCAGTTTTGAAACTCTCTTTTTGTGG
GAAAATGTAAGTGGGTATTTAGAGCCATTTGTGGCCTATGGTGGAAAGGAAAATATCTTCACATAAAAACTACACAGAAGC
CATTCTGAGAAACTACCTTTTGATGTGTGTATTTGTCTCAGACTGGAACCTTCCTTTTGATTGAGCAGTTCTGAAACACTC
CTTTTTGTAGAATCTGGAAGTGCATATTTGGAGTGCTTTGAGGCCTATGGTGGAAAAAGAAATATCTTCATTTAAAAACTA
ACACAGAAGCATTCTGAGAAACTTCTTTGTGATGTGTGTATTCATACCACAGAGTCGAAACTATCGTTTGAGAGAGCATTT
TCGAAACTTTCTTTTTGTAGGATCTGCAAGTGGATATTTGGAGGGCTTTCAGGCCTATGGTGGAAAAGGAAATATCTTCAC
CATAAACACTACTCAGAAGCATTCTGAGAAACTTCTTCACGATGGTTGCACTAAACTCTCAGTTGAACTTATCTTTTGATA
AGAGCAGTTTTGAAACTCTGTGTTACTAGAATCTGCATGTGGTTATTTGGAGTCCTTTGTGGCCGATGGTGGAAAAGGAAA
ATATCTTCCCCTAAAAAGTACACAGAAGCATTCTGAGAAACTTTTTTGACATGTGTGCACTAATCTCACAGAGTTTAATCT
TATCATTTGATTGAGCAGTTTTAAAAAACTTTTTTTGTGGAATCTGCAATTGGATATTTGGAACGCTTTGAGGCCTATTGT
TGGAAAAGGCAATATCTTCACATAAAAACTACACAGAAACATTCCGAGAAACTTCTCTGTGATGTGTGCACTCATCTCACG
GGAGTTGAACCTTTCTTTGATTGACAAGTTTTGAAAGACTATGTTTCTATAATGTGCAAGTGGATATTTGGAGTGCTTTGA
AGGCATATGGTGGAAAAGGAAATATATTCACATAAAACTATACAGAAGCGTTCCCAGAAACTTATTTGTGATGTGCTTATT
TCAACTCGCAGAGTTGACCCTATCTTTTGATACAGCAGTTTTGAAACTCTCTTTTTGTAGAATCTGCAAGTGGATATTTGC
CAGCGCTTTGAGGCCTGCGGTGGAAAAGGAAATATCTTCACATAAAAACTACACAGAAGCATTCTCAGTAACTTCTTTGTA
AATGTGTGCATTCACCTCACAGACTTGAAACTTCCTCTTGATTGAGCAGCTTGGAAACACACTTTTAGTGAAATCTGCAAG
GTGGATATTTGGAGCACCTTGAGGCCTGTTGTGGAAAAGGAAATATCTTCACATAAAAACTACACAGAAGCATTCCAATAA
AACTTGTTTGTGATATGTACCTTCAACTGACAGATTTGAACCTTTCTTTTGATTAAATAGTTTTGAAAATCTCTTTTTGTA
AGAATCTGCAAGTGGATATTTGGAGTGCTTTGAGGCCTATGGTGGAAAAGGAAATATCTTTACATAAAAACTACACAGAAG
GCATTCTGAGAAACTACTTTGTGATGTGTGCATTCATATCACATAGTTGAACCTATCTTTTGATAGAGCACTTTTGAAACT
TCTCTTTTTGTAGAATCTGCAAGTGGATATTTGGAGCCCTTTGCAGCCTATGGTGGAAAAGAAAACATCTTCACATAAAAA
ACTACACAGAAGCATTCTCAGAAACTACTTTGTGATGTGTGCGTTCAGCTCACAGACTTGAAACTTCCTCTTGATTGAGCA
AGTTTGGAAACACTCTTTAGTAAAATCTGCAAGTGGATATTCGGAGCACTTTGAGGCCTGTTGTGGAGAAGGAAATATCTT
TCACATAAAAACTACACAGACGCATTCCGAGAAACTTGTTTGTGATATGTGCATTCAACTGACAGAGTTGAACCTTTCTTT
TTGATTGACTAGTTTTGAAAATCTCTTTTTGTAGAATCTGCAAGTGGATATTTGGAGTGCTTTGAGGCCTATGGTGGAAAA
AGGAAATATCTTCATATGAAAACTACACAGAAGCATTCTGAGAAAATTCTTTGTGATGTGTGCATTCAAACCACAGACTTG
GAACTGATCTTTTGATAGAGCAGTTTTTAAAGTGTCTTTCTGTAGAATCTGCAAGTGGTTACTTGGAGACCTTTGTGGAAG
GATGGTGGAAAAGGAAATGTCTTCCCGTAAAAACTACACAGATGCATTCTGAGAAACTTCTTTGTGATGTGTGCATTCATC
CTCACAGAGTTCAACCTATCTTTTCGTAGAGCAGTTTTGAAACTCTCTTTTCCTAGAATCTGTAAGTTGATATTTGGAGCC
CCTTTGCGGCCTATTGTGGAAAAGGAAATAACTTCACATGAAAACTACACAGAAGCTGAGAAACTTCTTTGTGATGTGTGC
CATTAATTTCCCAGAGTCGAACCTTTCTTTTGATTGAGCAGTTTTGAAACACTCTTTTTGTAGAATCTGCAAGTGGACATT
TTGAAGCACTTTGAGGCCTATTGTTGAAAAGGAAACATCTTCATATAAAAACAACAAGGAAGCATTCTGAGAAACCATTTT
TGTGCTGTGTGCATTCACCTCACAGAGTTCAACTTTATTTGATACAGCAGTTTTGAAACACTCTTCTTGTAGAATCTGCAA
AGTGGAAATTGGGAAATATTTAGGCATATGGTGGAAAAGGAAACATCCGCACATAAAAACTACACAGACACATTCTGTGAA
AACTTCTTTGTGCTGTGTGCATTCAAACCACAGAGTTGAACCTATCTTTTGAATGAGCAGTTTTGAAACTCTCTTTTCATA
AGTATCTGCAAGTGGATATTTGGAGCCTTTTGTGGCCTACGGTGGGAAAGGAAATATCTTCATATAAAAACTACACAGAAG
GCATTCTGAGAAACTTCTCAGTGATGTGAGCATTCTTCTCACAGAGTTGAACTATCTTTTGATTGAGCAGTTTTGAAACAC
CTGTTTTTTTTAGAATCTGCAAGTGAATATTTGGAGCCTTTTGGGTCTTATTGTGGAAAAGGAAATATCTTCACATAAAAA
ACTACACAGAAGCATTCTGAGAAACTTCTTTGTCATGTGTGGATTCATCTCACAGAGTTAAATCTTTCTTTTGATTGAGCA
AGTTTGCAAACACTCTTTTTGTGGTATCTCCAGGAGGATATTTGGAGTGCTTTGAGGCCTATGTTGGAAAAGGAAGTATCT
TTCCCTTAAAAGCTATGCAGAAGCATTCTGAGAAACTTCCTTCTGATGTGTGCATTCATCTCACCTAGTTGAACCTTTCTT
TTTGGTTGTGCACTTTTGAAACACTCTTTTTGTGGAATCTGCAAGTGGATATCTGGATCACTTTGACGTCTATTGTGGAAA
AAGGAAATATCTTCACATAAAAACTACACAGAAGAATTCCGACATAGTTCTTTGTGATGTGTGCATTCAACTCACATAGTT
TGAAACCATCTCTTGATCGAGTAGTTTTGAACCTCTCTTGTTGTAGAATCTGAAAGTGGATATTTGTGTCCCCTGGCGGTC
CTATGGTGGAAAAGAAATATCTTCACAAAAATACTACACAGAAGCATTCTGAGAAACTTCTTTGTGATGTGTCCATTCATC
CTCACAGAGTTGAACCTTTCTTTTGATTGAGCAGTTTTGAAATACTCCTTTTGTAGAATCTGCAAGTGGATATTTTGAGTG
GCTTTGAGAACTATTGTGGAAAAGGAATTATCTTCTCATAAAACCTACACTGAAGGATTCTGAGAAATTTCTTGTGATGTG
GTGCATTCATCTCACAGAGTTGAACATTTCCTATGATTGAGCAGTTTGGAAATATTCTTTTCATAGAATCTGGAAGTGGAT
TACTTGGAGCCCTTTGAGGCCTATTGTGGAAAAGGAAATATCTTCACATAAAAACTACAGAGAAGCATTCTGAGAAACTTC
CTTTGTGATGTGTGCATTCATCAAACAGAATTGAACATTTCTTTTTTTGTGCAGTTTTGAAACAATCTTCTTGTAGTATCT
TGCAAGTGGATATTTGGAGCGTTTTAAGACCTAAGGTGGGAAAGGAAATATCTTCACATAAAAATTACACAGAGAGATTCT
TGAGAAACTTCTTTGTGATGTGTGCATTCATCTCATATATTTGAACCTTTCTTTTCATTGTGCAGTTTCCAAGCAATCTTT
TTTCTAGAATATGTAAGTGGATATTTGGAGCACTTTGTGGACTATGGAGGGAAAAGAAATGTCTTCACATAAAAACTACAC
CAGAAGCATTGGGAGAAAATTCTTGTGATATTTGTGTTCAACCCACAAAGTTGAACATATTGTTTGATAGAGCAGTTGTGA
AAACTCTCTTTTTGTAGAATCTGCAAGTGGGTATTTGGAGCCCTTTGTGGCCCATGGTAGAAAAGGAACTATCTTCACAGA
AAAAACTACCCAGAAGCATTTTGAGAAACTCCTTTGTGATTTGTGCACTCATCTCACGGTGTTGAAACTTTATTTTTATTG
GAGCAATTTTGAACATTCCTTTTTATAGAATCTACAAGTGGATATTTGGAGTGGTTTGAGACCTATGGTAGAAAAAGAACT
TATCTTCACCGAAAAACCACACAGAAGCATTTTGAGAAGCTTCTTTTTGATGTATGCATTCAACTCACAGAGACGAACTGA
ATCTTTTGATAGAGCAGTTTTGAAACTCACTTTTGTAGAATCTGCAGGTGGATATTTGGAGTACATTGCGGCCTATGGTGA
AAAAAGGAACTATCTTCGCATGAGAACCAGGCAGAAACATTCTGAGAAACTAGTTTGTGATGTGTGCATTCATCTCACAGA
AGTTGAAATCATTTTTTGATTTGAGTAGTTTGGAAACACTCTTTTTGTGGAATCTCTAAGGGCATATTTGAAGCGTTTTGC
CACGCTGTTGTGGAAAAGGAAATATCTTCACATAAAAACTACACAGAAGCATTCTGAGAAACTACTTTGTGATGTGGGCAT
TTCATGTCACGGTTTTGAACCTTCCATTTGATTGAGCAGTTTTGAAATACTCGTTTGGTAGAATGTACAAGTGAATATTTG
GGAGCACTTTGAGGCCTATGATAGAAACGGAAATATGTTTACATAAAAACTACACAGAAGCATGCTGAGAAACCTCTTTGT
TGATGTGTGTATTCACCTCCGGGAGTTCAACCTATCATTTGACAGAGCGGTTTTGAAACTCTTTTTGTAGAATCTCCAAGT
TGGATATTTGGAGCCCTTTGCATTCTACTGTGAAAAGGAAATATCTTCACATCAAAACTACACAGACGCATTCTGAGAAAC
CTTCTTTGTGATGTTTGCTTTCAACTCACAGAATTGAACCTTTTGTTTGAGTAGTTTTGAAACTCTCTTTTTGTAGAATCT
TAGAAGTGGATATTTAGAACGCTTGGAGGCCTATGGTGCAAAAACGAATAACTTCACACAAAAAATACACAGAAGCATTCT
TGAGAAACTTCTTTACGATGTCTGCATTCACCTCACAGATTTGAATGTCTCTTTTGATTGAGCAGTTTGGAAGCACTCTTT
TCGGTAGAATCTGCAAGTGGATATGGAGAGAGCTTTGAGGCCTGTTGTGGAAAACTAAATGTCTTCATATAAAAGCTACAC
CAGAAGCATTCTGAGAAACTCCTTTGTTATGTGTGCATTCATCTCACAGAGTTGAACCTTTCTTTTGATTCGGCAGTTTTG
GAAACACGGTTTCTGTAGAATCTTCAAGTGGATATTTGGAGCACTTTTCTGCCTATTGTGTAAAAGGAAATATCTTTACGT
TAAGAACTACACAGAAGCATTCTGAGAAACTTCTTTGTGATGTTCTTAACTCACAGCGTTAAACTTACCTTTGGTAGAGCA
AGTTTTGAAACTCTCTTTTTGTGGAAAATGTAAGTGGGTATTTAGAGCCATTTGTGGCCTATGGTGGAAAGGAAAATATCT
TTCACATAAAAACTACACAGAAGCATTCTGAGAAACTACCTTTTGATGTGTGTATTTGTCTCAGACTGGAACCTTCCTTTT
TGATTGAGCAGTTCTGAAACACTCTTTTTGTAGAATCTGGAAGTGCATATTTGGAGTGCTTTGAGGCCTATGGTGGAAAAA
AGAAATATCTTCATTTAAAAACTACACAGAAGCATTCTGAGAAACTTCTTTGTGATGTGTGTATTCATACCACAGAGTCGA
AAACTATCGTTTGAGAGAGCATTTCGAAACTTTCTTTTTGTAGGATCTGCAAGTGGATATTTGGAGGGCTTTCAGGCCTAT
TGGTGGAAAAGGAAATATCTTCACATAAACACTACTCAGAAGCATTCTGAGAAACTTCTTCACGATGGTTGCACTAAACTC
CTCAGAGTTGAACTTATCTTTTGATAGAGCAGTTTTGAAACTCTGTGTTACTAGAATCTGCATGTGGTTATTTGGAGTCCT
TTTGTGGCCGATGGTGGAAAAGGAAATATCTTCCCCTAAAAAGTACACAGAAGCATTCTGAGAAACTTTTTTGACATGTGT
TGCACTAATCTCACAGAGTTTAATCTATCATTTGATTGAGCAGTTTTAAAAAACTTTTTTTGTGGAATCTGCAATTGGATA
ATTTGGAACGCTTTGAGGCCTATTGTGGAAAAGGCAATATCTTCACATAAAAACTACACAGAAACATTCCGAGAAACTTCT
TCTGTGATGTGTGCACTCATCTCACGGAGTTGAACCTTTCTTTGATTGACAAGTTTTGAAAGACTATGTTTCTATAATGTG
GCAAGTGGATATTTGGAGTGCTTTGAGGCATATGGTGGAAAAGGAAATATATTCACATAAAACTATACAGAAGCGTTCCCA
AGAAACTTATTTGTGATGTGTTTATTCAACTCGCAGAGTTGACCCTATCTTTTGATACAGCAGTTTTGAAACTCTCTTTTT
TGTAGAATCTGCAAGTGGATATTTGCAGCGCTTTGAGGCCTGCGGTGGAAAAGGAAATATCTTCACATAAAAACTACACAG
GAAGCATTCTCAGTAACTTCTTTGTAATGTGTGCATTCACCTCACAGACTTGAAACTTCCTCTTGATTGAGCAGCTTGGAA
AACACACTTTTAGTGAAATCTGCAAGTGGATATTTGGAGCACCTTGAGGCCTGTTGTGGAAAAGGAAATATCTTCACATAA
AAAACTACACAGAAGCATTCCAATAAACTTGTTTGTGATATGTACCTTCAACTGACAGATTTGAACCTTTCTTTTGATTAA
AATAGTTTTGAAAATCTCTTTTTGTAGAATCTGCAAGTGGATATTTGGAGTGCTTTGAGGCCTATGGTGGAAAAGGAAATA
ATCTTTACATAAAAACTACACAGAAGCATTCTGAGAAACTACTTTGTGATGTGTGCATTCATATCACATAGTTGAACCTAT
TCTTTTGATAGAGCACTTTTGAAACTCTCTTTTTGTAGAATCTGCAAGTGGATATTTGGAGCCCTTTGCAGCCTATGGTGG
GAAAAGGAAACATCTTCACATAAAAACTACACAGAAGCATTCTCAGAAACTACTTTGTGATGTGTGCGTTCAGCTCACAGA
ACTTGAAACTTCCTCTTGATTGAGCAGTTTGGAAACACTCTTTAGTAAAATCTGCAAGTGGATATTCGGAGCACTTTGAGG
GCCTGTTGTGGAGAAGGAAATATCTTCACATAAAAACTACACAGACGCATTCCGAGAAACTTGTTTGTGATATGTGCATTC
CAACTGACAGAGTTGAACCTTTCTTTTGATTGACTAGTTTTGAAAATCTCTTTTTGTAGAATCTGCAAGTGGATATTTGGA
AGTGCTTTGAGGCCTATGGTGGAAAAGGAAATATCTTCATATGAAAACTACACAGAAGCATTCTGAGAAAATTCTTTGTGA
ATGTGTGCATTCAAACCACAGACTTGAACTGATCTTTTGATAGAGCAGTTTTTAAAGTGTCTTTCTGTAGAATCTGCAAGT
TGGTTACTTGGAGACCTTTGTGGAAGATGGTGGAAAAGGAAATATCTTCCCGTAAAAACTACACAGATGCATTCTGAGAAA
ACTTCTTTGTGATGTGTGCATTCATCTCACAGAGTTCAACCTATCTTTTCGTAGAGCAGTTTTGAAACTCTCTTTTCCTAG
GAATCTGTAAGTTGATATTTGGAGCCCTTTGCGGCCTATTGTGGAAAAGGAAATAACTTCACATGAAAACTACACAGAAGC
CTGAGAAACTTCTTTGTGATGTGTGCATTAATTTCCCAGAGTCGAACCTTTCTTTTGATTGAGCAGTTTTGAAACACTCTT
TTTTGTAGAATCTGCAAGTGGACATTTGAAGCACTTTGAGGCCTATTGTTGAAAAGGAAACATCTTCATATAAAAACAACA
AAGGAAGCATTCTGAGAAACCATTTTGTGCTGTGTGCATTCACCTCACAGAGTTCAACTTTATTTGATACAGCAGTTTTGA
AAACACTCTTCTTGTGGAATCTGCAAGTGGAAATTGGGAAATATTTAGGCATATGGTGGAAAAGGAAACATCCGCACATAA
AAAACTACACAGACACATTCTGTGAAACTTCTTTGTGCTGTGTGCATTCAAACCACAGAGTTGAACCTATCTTTTGAATGA
AGCACTTTTGAAACTCTCTTTTCATAGTATCTGCAAGTGGATATTTGGAGCCTTTTGTGGCCTACGGTGGGAAAGGAAATA
ATCTTCATATAAAAACTACACAGAAGCATTCTGAGAAACTTCTCAGTGATGTGAGCATTCTTCTCACAGAGTTGAACTATC
CTTTTGATTGAGCAGTTTTGAAACACTGTTTTTTTTAGAATCTGCAAGTGAATATTTGGAGCCTTTTGGGTCTTATTGTGG
GAAAAGGAAATATCTTCACATAAAAACTACACAGAAGCATTCTGAGAAACTTCTTTGTCATGTGTGGATTCATCTCACAGA
AGTTAAATCTTTCTTTTGATTGAGCAGTTTGCAAACACTCTTTTTGTGGTATCTCCAGGAGGATATTTGGAGTGCTTTGAG
GGCCTATGTTGGAAAAGGAAGTATCTTCCCTTAAAAGCTATGCAGAAGCATTCTGAGAAACTTCCTTCTGATGTGTGCATT
TCATCTCACCTAGTTGAACCTTTCTTTTGGTTGTGCACTTTTGAAACACTCTTTTTGTGGAATCTGCAAGTGGATATCTGG
GATCACTTTGACGTCTATTGTGGAAAAGGAAATATCTTCACATAAAAACTACACAGAAGAATTCCGACATAGTTCTTTGTG
GATGTGTGCATTCAACTCACATAGTTGAAACCATCTCTTGATCGAGTAGTTTTGAACCTCTCTTGTTGTAGAATCTGAAAG
GTGGATATTTGTGTCCCCTGGCGGTCTATGGTGGAAAAGAAATATCTTCACAAAAATACTACACAGAAGCATTCTGAGAAA
ACTTCTTTGTGATGTGTCCATTCATCTCACAGAGTTGAACCTTTCTTTTGATTGAGCAGTTTTGAAATACTCCTTTTGTAG
GAATCTGCAAGTGGATATTTTGAGTGCTTTGAGAACTATTGTGGAAAAGGAATTATCTTCTCATAAAACCTACACTGAAGG
GATTCTGAGAAATTTCTTGTGATGTGTGCATTCATCTCACAGAGTTGAACATTTCCTATGATTGAGCAGTTTGGAAATATT
TCTTTTCATAGAATCTGGAAGTGGATATTTGGAGCCCTTTGAGGCCTATTGTGGAAAAGGAAATATCTTCACATAAAAACT
TACAGAGAAGCATTCTGAGAAACTTCTTTGTGATGTGTGCATTCATCAAACAGAATTGAACATTTCTTTTTTTGTGCAGTT
TTTGAAACAATCTTCTTGTAGTATCTGCAAGTGGATATTTGGAGCGTTTTAAGACCTAAGGTGGGAAAGGAAATATCTTCA
ACATAAAAATTACACAGAGAGATTCTGAGAAACTTCTTTGTGATGTGTGCATTCATCTCATATATTTGAACCTTTCTTTTC
CATTGTGCAGTTTCCAAGCAATCTTTTTCTAGAATATGTAAGTGGATATTTGGAGCACTTTGTGGACTATGGAGGGAAAAG
GAAATGTCTTCACATAAAAACTACACAGAAGCATTGGGAGAAAATTCTTGTGATATTTGTGTTCAACCCACAAAGTTGAAC
CATATTGTTTGATAGAGCAGTTGTGAAACTCTCTTTTTGTAGAATCTGCAAGTGGGTATTTGGAGCCCTTTGTGGCCCATG
GGTAGAAAAGGAACTATCTTCACAGAAAAACTACCCAGAAGCATTTTGAGAAACTCCTTTGTGATTTGTGCACTCATCTCA
ACGGTGTTGAAACTTTATTTTTATTGAGCAATTTTGAACATTCCTTTTTATAGAATCTACAAGTGGATATTTGGAGTGGTT
TTGAGACCTATGGTAGAAAAAGAACTATCTTCACCGAAAAACCACACAGAAGCATTTTGAGAAGCTTCTTTTTGATGTATG
GCATTCAACTCACAGAGACGAACTGATCTTTTGATAGAGCAGTTTTGAAACTCACTTTTGTAGAATCTGCAGGTGGATATT
TTGGAGTACATTGCGGCCTATGGTGAAAAAGGAACTATCTTCGCATGAGAACCAGGCAGAAACATTCTGAGAAACTAGTTT
TGTGATGTGTGCATTCATCTCACAGAGTTGAAATCATTTTTTGATTTGAGTAGTTTGGAAACACTCTTTTTGTGGAATCTC
CTAAGGGCATATTTGAAGCGTTTTGCACGCTGTTGTGGAAAAGGAAATATCTTCACATAAAAACTACACAGAAGCATTCTG
GAGAAACTACTTTGTGATGTGGGCATTCATGTCACGGTTTTGAACCTTCCATTTGATTGAGCAGTTTTGAAATACTCGTTT
TGGTAGAATGTACAAGTGAATATTTGGAGCACTTTGAGGCCTATGATAGAAACGGAAATATGTTTACATAAAAACTACACA
AGAAGCATGCTGAGAAACCTCTTTGTGATGTGTGTATTCACCTCCGGGAGTTCAACCTATCATTTGACAGAGCGGTTTTGA
AAACTCTTTTTGTAGAATCTCCAAGTGGATATTTGGAGCCCTTTGCATTCTACTGTGAAAAGGAAATATCTTCACATAAAA
AACTACACAGACGCATTCTGAGAAACTTCTTTGTGATGTTTGCTTTCAACTCACAGAATTGAACCTTTTGTTTGAGTAGTT
TTTGAAACTCTCTTTTTGTAGAATCTAGAAGTGGATATTTAGAACGCTTGGAGGCCTATGGTGCAAAAACGAATAACTTCA
ACACAAAAAATACACAGAAGCATTCTGAGAAACTTCTTTACGATGTCTGCATTCACCTCACAGATTTGAATGTCTCTTTTG
GATTGAGCAGTTTGGAAGCACTCTTTCGGTAGAATCTGCAAGTGGATATGGAGAGAGCTTTGAGGCCTGTTGTGGAAAACT
TAAATGTCTTCATATAAAAGCTACACAGAAGCATTCTGAGAAACTCCTTTGTTATGTGTGCATTCATCTCACAGAGTTGAA
ACCTTTCTTTTGATTCGGCAGTTTTGAAACACGGTTTCTGTAGAATCTTCAAGTGGATATTTGGAGCACTTTTCTGCCTAT
TTGTGTAAAAGGAAATATCTTTACGTAAGAACTACACAGAAGCATTCTGAGAAACTTCTTTGTGATGTTCTTAACTCACAG
GCGTTAAACTTACCTTTGGTAGAGCAGTTTTGAAACTCTCTTTTTGTGGAAAATGTAAGTGGGTATTTAGAGCCATTTGTG
GGCCTATGGTGGAAAGGAAAATATCTTCACATAAAAACTACACAGAAGCATTCTGAGAAACTACCTTTTGATGTGTGTATT
TTGTCTCAGACTGGAACCTTCCTTTTGATTGAGCAGTTCTGAAACACTCTTTTTGTAGAATCTGGAAGTGCATATTTGGAG
TGCTTTGAGGCCTATGGTGGAAAAAGAAATATCTTCATTTAAAAACTACACAGAAGCATTCTGAGAAACTTCTTTGTGATG
GTGTGTGTGTATTCATACCACAGAGTCGAAACTATCGTTTGAGAGAGCATTTCGAAACTTTCTTTTTGTAGGATCTGCAAG
GTGGATATTTGGAGGGCTTTCAGGCCTATGGTGGAAAAGGAAATATCTTCACATAAACACTACTCAGAAGCATTCTGAGAA
AACTTCTTCACGATGGTTGCACTAAACTCTCAGAGTTGAACTTATCTTTTGATAGAGCAGTTTTGAAACTCTGTGTTACTA
AGAATCTGCATGTGGTTATTTGGAGTCCTTTGTGGCCGATGGTGGAAAAGGAAATATCTTCCCCTAAAAAGTACACAGAAG
GCATTCTGAGAAACTTTTTTGACATGTGTGCACTAATCTCACAGAGTTTAATCTATCATTTGATTGAGCAGTTTTAAAAAA
ACTTTTTTTGTGGAATCTGCAATTGGATATTTGGAACGCTTTGAGGCCTATTGTGGAAAAGGCAATATCTTCACATAAAAA
ACTACACAGAAACATTCCGAGAAACTTCTCTGTGATGTGTGCACTCATCTCACGGAGTTGAACCTTTCTTTGATTGACAAG
GTTTTGAAAGACTATGTTTCTATAATGTGCAAGTGGATATTTGGAGTGCTTTGAGGCATATGGTGGAAAAGGAAATATATT
TCACATAAAACTATACAGAAGCGTTCCCAGAAACTTATTTGTGATGTGTTTATTCAACTCGCAGAGTTGACCCTATCTTTT
TGATACAGCAGTTTTGAAACTCTCTTTTTGTAGAATCTGCAAGTGGATATTTGCAGCGCTTTGAGGCCTGCGGTGGAAAAG
GGAAATATCTTCACATAAAAACTACACAGAAGCATTCTCAGTAACTTCTTTGTAATGTGTGCATTCACCTCACAGACTTGA
AAACTTCCTCTTGATTGAGCAGCTTGGAAACACACTTTTAGTGAAATCTGCAAGTGGATATTTGGAGCACCTTGAGGCCTG
GTTGTGGAAAAGGAAATATCTTCACATAAAAACTACACAGAAGCATTCCAATAAACTTGTTTGTGATATGTACCTTCAACT
TGACAGATTTGAACCTTTCTTTTGATTAAATAGTTTTGAAAATCTCTTTTTGTAGAATCTGCAAGTGGATATTTGGAGTGC
CTTTGAGGCCTATGGTGGAAAAGGAAATATCTTTACATAAAAACTACACAGAAGCATTCTGAGAAACTACTTTGTGATGTG
GTGCATTCATATCACATAGTTGAACCTATCTTTTGATAGAGCACTTTTGAAACTCTCTTTTTGTAGAATCTGCAAGTGGAT
TATTTGGAGCCCTTTGCAGCCTATGGTGGAAAAGGAAACATCTTCACATAAAAACTACACAGAAGCATTCTCAGAAACTAC
CTTTGTGATGTGTGCGTTCAGCTCACAGACTTGAAACTTCCTCTTGATTGAGCAGTTTGGAAACACTCTTTAGTAAAATCT
TGCAAGTGGATATTCGGAGCACTTTGAGGCCTGTTGTGGAGAAGGAAATATCTTCACATAAAAACTACACAGACGCATTCC
CGAGAAACTTGTTTGTGATATGTGCATTCAACTGACAGAGTTGAACCTTTCTTTTGATTGACTAGTTTTGAAAATCTCTTT
TTTGTAGAATCTGCAAGTGGATATTTGGAGTGCTTTGAGGCCTATGGTGGAAAAGGAAATATCTTCATATGAAAACTACAC
CAGAAGCATTCTGAGAAAATTCTTTGTGATGTGTGCATTCAAACCACAGACTTGAACTGATCTTTTGATAGAGCAGTTTTT
TAAAGTGTCTTTCTGTAGAATCTGCAAGTGGTTACTTGGAGACCTTTGTGGAAGATGGTGGAAAAGGAAATGTCTTCCCGT
TAAAAACTACACAGATGCATTCTGAGAAACTTCTTTGTGATGTGTGCATTCATCTCACAGAGTTCAACCTATCTTTTCGTA
AGAGCAGTTTTGAAACTCTCTTTTCCTAGAATCTGTAAGTTGATATTTGGAGCCCTTTGCGGCCTATTGTGGAAAAGGAAA
ATAACTTCACATGAAAACTACACAGAAGCTGAGAAACTTCTTTGTGATGTGTGCATTAATTTCCCAGAGTCGAACCTTTCT
TTTTGATTGAGCAGTTTTGAAACACTCTTTTTGTAGAATCTGCAAGTGGACATTTGAAGCACTTTGAGGCCTATTGTTGAA
AAAGGAAACATCTTCATATAAAAACAAGGAAGCATTCTGAGAAACCATTTTGTGCTGTGTGCATTCACCTCACAGAGTTCA
AACTTTATTTGATACAGCAGTTTTGAAACACTCTTCTTGTAGAATCTGCAAGTGGAAATTGGGAAATATTTAGGCATATGG
GTGGAAAAGGAAACATCCGCACATAAAAACTACACAGACACATTCTGTGAAACTTCTTTGTGCTGTGTGCATTCAAACCAC
CAGAGTTGAACCTATCTTTTGAATGAGCAGTTTTGAAACTCTCTTTTCATAGTATCTGCAAGTGGATATTTGGAGCCTTTT
TGTGGCCTACGGTGGGAAAGGAAATATCTTCATATAAAAACTACACAGAAGCATTCTGAGAAACTTCTCAGTGATGTGAGC
CATTCTTCTCACAGAGTTGAACTATCTTTTGATTGAGCAGTTTTGAAACACTGTTTTTTTTAGAATCTGCAAGTGAATATT
TTGGAGCCTTTTGGGTCTTATTGTGGAAAAGGAAATATCTTCACATAAAAACTACACAGAAGCATTCTGAGAAACTTCTTT
TGTCATGTGTGGATTCATCTCACAGAGTTAAATCTTTCTTTTGATTGAGCAGTTTGCAAACACTCTTTTTGTGGTATCTCC
CAGGAGGATATTTGGAGTGCTTTGAGGCCTATGTTGGAAAAGGAAGTATCTTCCCTTAAAAGCTATGCAGAAGCATTCTGA
AGAAACTTCCTTCTGATGTGTGCATTCATCTCACCTAGTTGAACCTTTCTTTTGGTTGTGCACTTTTGAAACACTCTTTTT
TGTGGAATCTGCAAGTGGATATCTGGATCACTTTGACGTCTATTGTGGAAAAGGAAATATCTTCACATAAAAACTACACAG
GAAGAATTCCGACATAGTTCTTTGTGATGTGTGCATTCAACTCACATAGTTGAAACCATCTCTTGATCGAGTAGTTTTGAA
ACCTCTCTTGTTGTAGAATCTGAAAGTGGATATTTGTGTCCCCTGGCGGTCTATGGTGGAAAAGAAATATCTTCACAAAAA
ATACTACACAGAAGCATTCTGAGAAACTTCTTTGTGATGTGTCCATTCATCCCACAGAGTTGAACCTTTCTTTTGATTGAG
GCAGTTTTGAAATACTCCTTTTGTAGAATCTGCAAGTGGATATTTTGAGTGCTTTGAGAACTATTGTGGAAAAGGAATTAT
TCTTCTCATAAAACCTACACTGAAGGATTCTGAGAAATTTCTTGTGATGTGTGCATTCATCTCACAGAGTTGAACATTTCC
CTATGATTGAGCAGTTTGGAAATATTCTTTTCATAGAATCTGGAAGTGGATATTTGGAGCCCTTTGAGGCCTATTGTGGAA
AAAGGAAATATCTTCACATAAAAACTACAGAGAAGCATTCTGAGAAACTTCTTTGTGATGTGTGCATTCATCAAACAGAAT
TTGAACATTTCTTTTTTTGTGCAGTTTTGAAACAATCTTCTTGTAGTATCTGCAAGTGGATATTTGGAGCGTTTTAAGACC
CTAAGGTGGGAAAGGAAATATCTTCACATAAAAATTACACAGAGAGATTCTGAGAAACTTCTTTGTGATGTGTGCATTCAT
TCTCATATATTTGAACCTTTCTTTTCATTGTGCAGTTTCCAAGCAATCTTTTTCTAGAATATGTAAGTGGATATTTGGAGC
CACTTTGTGGACTATGGAGGGAAAAGAAATGTCTTCACATAAAAACTACACAGAAGCATTGGGAGAAAATTCTTGTGATAT
TTTGTGTTCAACCCACAAAGTTGAACATATTGTTTGATAGAGCAGTTGTGAAACTCTCTTTTTGTAGAATCTGCAAGTGGG
GTATTTGGAGCCCTTTGTGGCCCATGGTAGAAAAGGAACTATCTTCACAGAAAAACTACCCAGAAGCATTTTGAGAAACTT
TCTTTGTGATTTGTGCACTCATCTCACGGTGTTGAAACTTTATTTTTATTGAGCAATTTTGAACATTCCTTTTTATAGAAT
TCTACAAGTGGATATTTGGAGTGGTTTGAGACCTATGGTAGAAAAAGAACTATCTTCACCGAAAAACCACACAGAAGCATT
TTTGAGAAGCTTCTTTTTGATGTATGCATTCAACTCACAGAGACGAACTGATCTTTTGATAGAGCAGTTTTGAAACTCACT
TTTTGTAGAATCTGCAGGTGGATATTTGGAGTACATTGCGGCCTATGGTGAAAAAGGAACTATCTTCGCATGAGAACCAGG
GCAGAAACATTCTGAGAAACTAGTTTGTGATGTGTGCATTCATCTCACAGAGTTGAAATCATTTTTTGATTTGAGTAGTTT
TGGAAACACTCTTTTTGTGGAATCTCTAAGGGCATATTTGAAGCGTTTTGCACGCTGTTGTGGAAAAGGAAATATCTTCAC
CATAAAAACTACACAGAAGCATTCTGAGAAACTACTTTGTGATGTGGGCATTCATGTCACGGTTTTGAACCTTCCGTTTGA
ATTGAGCAGTTTTGAAATACTCGTTTGGTAGAATGTACAAGTGAATATTTGGAGCACTTTGAGGCCTATGATAGAAACGGA
AAATATGTTTACATAAAAACTACACAGAAGCATGCTGAGAAACCTCTTTGTGATGTGTGTATTCACCTCCGGGAGTTCAAC
CCTATCATTTGACAGAGCGGTTTTGAAACTCTTTTTGTAGAATCTCCAAGTGGATATTTGGAGCCCTTTGCATTCTACTGT
TGAAAAGGAAATATCTTCACATCAAAACTACACAGACGCATTCTGAGAAACTTCTTTGTGATGTTTGCTTTCAACTCACAG
GAATTGAACCTTTTGTTTGAGTAGTTTTGAAACTCTCTTTTTGTAGAATCTAGAAGTGGATATTTAGAACGCTTGGAGGCC
CTATGGTGCAAAAACGAATAACTTCACACAAAAAATACACAGAAGCATTCTGAGAAACTTCTTTACGATGTCTGCATTCAC
CCTCACAGATTTGAATGTCTCTTTTGATTGAGCAGTTTGGAAGCACTCTTTCGGTAGAATCTGCAAGTGGATATGGAGAGA
AGCTTTGAGGCCTGTTGTGGAAAACTAAATGTCTTCATATAAAAGCTACACAGAAGCATTCTGAGAAACTCCTTTGTTATG
GTGTGCATTCATCTCACAGAGTTGAACCTTTCTTTTGATTCGGCAGTTTTGAAACACGGTTTTTGTAGAATCTTCAAGTGG
GATATTTGGAGCACTTTTCTGCCTATTGTGTAAAAGGAAATATCTTTACGTAAGAACTACACAGAAGCATTCTGAGAAACT
TTCTTTGTGATGTTCTTAACTCACAGCGTTAAACTTACCTTTGGTAGAGCAGTTTTGAAACTCTCTTTTTGTGGAAAATGT
TAAGTGGGTATTTAGAGCCATTTGTGGCCTATGGTGGAAAGGAAAATATCTTCACATAAAAACTACACAGAAGCATTCTGA
AGAAACTACCTTTTGATGTGTGTATTTGTCTCAGACTGGAACCTTCCTTTTGATTGAGCAGTTCTGAAACACTCTTTTTGT
TAGAATCTGGAAGTGCATATTTGGAGTGCTTTGAGGCCTATGGTGGAAAAAGAAATATCTTCATTTAAAAACTACACAGAA
AGCATTCTGAGAAACTTCTTTGTGATGTGTGTATTCATACCACAGAGTCGAAACTATCGTTTGAGAGAGCATTTCGAAACT
TTTCTTTTTGTAGGATCTGCAAGTGGATATTTGGAGGGCTTTCAGGCCTATGGTGGAAAAGGAAATATCTTCACATAAACA
ACTACTCAGAAGCATTCTGAGAAACTTCTTCACGATGGTTGCACTAAACTCTCAGAGTTGAACTTATCTTTTGATAGAGCA
AGTTTTGAAACTCTGTGTTACTAGAATCTGCATGTGGTTATTTGGAGTCCTTTGTGGCCGATGGTGGAAAAGGAAATATCT
TTCCCCTAAAAAGTACACAGAAGCATTCTGAGAAACTTTTTTGACATGTGTGCACTAATCTCACAGAGTTTAATCTATCAT
TTTGATTGAGCAGTTTTAAAAAACTTTTTTTGTGGAATCTGCAATTGGATATTTGGAACGCTTTGAGGCCTATTGTGGAAA
AAGGCAATATCTTCACATAAAAACTACACAGAAACATTCCGAGAAACTTCTCTGTGATGTGTGCACTCATCTCACGGAGTT
TGAACCTTTCTTTGATTGACAAGTTTTGAAAGACTATGTTTCTATAATGTGCAAGTGGATATTTGGAGTGCTTTGAGGCAT
TATGGTGGAAAAGGAAATATATTCACATAAAACTATACAGAAGCGTTCCCAGAAACTTATTTGTGATGTGCTTATTCAACT
TCGCAGAGTTGACCCTATCTTTTGATACAGCAGTTTTGAAACTCTCTTTTTGTAGAATCTGCAAGTGGATATTTGCAGCGC
CTTTGAGGCCTGCGGTGGAAAAGGAAATATCTTCACATAAAAACTACACAGAAGCATTCTCAGTAACTTCTTTGTAATGTG
GTGCATTCACCTCACAGACTTGAAACTTCCTCTTGATTGAGCAGCTTGGAAACACACTTTTAGTGAAATCTGCAAGTGGAT
TATTTGGAGCACCTTGAGGCCTGTTGTGGAAAAGGAAATATCTTCACATAAAAACTACACAGAAGCATTCCAATAAACTTG
GTTTGTGATATGTACCTTCAACTGACAGATTTGAACCTTTCTTTTGATTAAATAGTTTTGAAAATCTCTTTTTGTAGAATC
CTGCAAGTGGATATTTGGAGTGCTTTGAGGCCTATGGTGGAAAAGGAAATATCTTTACATAAAAACTACACAGAAGCATTC
CTGAGAAACTACTTTGTGATGTGTGCATTCATATCACATAGTTGAACCTATCTTTTGATAGAGCACTTTTGAAACTCTCTT
TTTTGTAGAATCTGCAAGTGGATATTTGGAGCCCTTTGCAGCCTATGGTGGAAAAGAAAACATCTTCACATAAAAACTACA
ACAGAAGCATTCTCAGAAACTACTTTGTGATGTGTGCGTTCAGCTCACAGACTTGAAACTTCCTCTTGATTGAGCAGTTTG
GGAAACACTCTTTAGTAAAATCTGCAAGTGGATATTCGGAGCACTTTGAGGCCTGTTGTGGAGAAGGAAATATCTTCACAT
TAAAAACTACACAGACGCATTCCGAGAAACTTGTTTGTGATATGTGCATTCAACTGACAGAGTTGAACCTTTCTTTTGATT
TGACTAGTTTGGAAAATCTCTTTTTGTAGAATCTGCAAGTGGATATTTGGAGTGCTTTGAGGCCTATGGTGGAAAAGGAAA
ATATCTTTACATAAAAACTACACGGAAAGCATTCTGAGAAACTACTTTGTGATGTGTGCATTCATATCACATAGTTGAACC
CTATCTTTTGATAGAGCACTTTTGAAACTCTCTTTTTGTAGAATCTGCAAGTGGATATTTGGAGCCCTTTGCAGCCTATGG
GTGGAAAAGGAAACATCTTCACATAAAAACTACACAGAAGCATTCCCAGAAACTTTCTGTGATGTGTGCATTCATCTCACA
AGTGTTGAAACATTCTTTTAACTGAGCATTTTTGAAAAATTCTGTTTTTATAATTTACAAGTGAATATTTGGAGCACTTTG
GAAGCCTATGGTGGAAAAGGAAATATTTCACATAAAAACTACACAGAACACATTCTGTGAAACTTCTTTGTGCTGTGTGCA
ATTCAAACCACAGTAGTTGAACCTATCTTTTGAATGAGCAGTTTTGAAACTCTCTTTTCATAGTATCTGCAAGTGGATATT
TTGGAGCCTTTTGTGGCCTACGGTGGGAAAGGAAATATCTTCATATAAAAACTACACAGAAGCATTCTGAGAAACTTCTCA
AGTGATGTGAGCATTCTTCTCACAGAGTTGAACTATCTTTTGATTGAGCAGTTTTGAAACACTGTTTTTTTTAGAATCTGC
CAAGTGAATATTTGGAGCCTTTTGGGTCTTATTGTGGAAAAGGAAATATCTTCACATAAAAACTACACAGAAGCATTCTGA
AGAAACTTCTTTGTCATGTGTGGATTCATCTCACAGAGTTAAATCTTTCTTTTGATTGAGCAGTTTGCAAACACTCTTTTT
TGTGGTATCTCCAGGAGGATATTTGGAGTGCTTTGAGGCCTATGTTGGAAAAGGAAGTATCTTCCCTTAAAAGCTATGCAG
GAAGCATTCTGAGAAACTTCCTTCTGATGTGTGCATTCATCTCACCTAGTTGAACCTTTCTTTTGGTTGTGCACTTTTGAA
AACACTCTTTTTGTGGAATCTGCAAGTGGATATCTGGATCACTTTGACGTCTATTGTGGAAAAGGAAATATCTTCACATAA
AAAACTACACAGAAGAATTCCGACATAGTTCTTTGTGATGTGTGCATTCAACTCACATAGTTGAAACCATCTCTTGATCGA
AGTAGTTTTGAACCTCTCTTGTTGTAGAATCTGAAAGTGGATATTTGTGTCCCCTGGCGGTCTATGGTGGAAAAGAAATAT
TCTTCACAAAAATACTACACAGAAGCATTCTGAGAAACTTCTTTGTGATGTGTCCATTCATCTCACAGAGTTGAACCTTTC
CTTTTGATTGAGCAGTTTTGAAATACTCCTTTTGTAGAATCTGCAAGTGGATATTTTGAGTGCTTTGAGAACTATTGTGGA
AAAAGGAATTATCTTCTCATAAAACCTACACTGAAGGATTCTGAGAAATTTCTTGTGATGTGTGCATTCATCTCACAGAGT
TTGAACATTTCCTATGATTGAGCAGTTTGGAAATATTCTTTTCATAGAATCTGGAAGTGGATATTTGGAGCCCTTTGAGGC
CCTATTGTGGAAAAGGAAATATCTTCACATAAAAACTACAGAGAAGCATTCTGAGAAACTTCTTTGTGATGTGTGCATTCA
ATCAAACAGAATTGAACATTTCTTTTTTTGTGCAGTTTTGAAACAATCTTCTTGTAGTATCTGCAAGTGGATATTTGGAGC
CGTTTTAAGACCTAAGGTGGGAAAGGAAATATCTTCACATAAAAATTACACAGAGAGATTCTGAGAAACTTCTTTGTGATG
GTGTGCATTCATCTCATATATTTGAACCTTTCTTTTCATTGTGCAGTTTCCAAGCAATCTTTTTCTAGAATATGTAAGTGG
GATATTTGGAGCACTTTGTGGACTATGGAGGGAAAAGAAATGTCTTCACATAAAAACTACACAGAAGCATTGGGAGAAAAT
TTCTTGTGATATTTGTGTTCAACCCACAAAGTTGAACATATTGTTTGATAGAGCAGTTGTGAAACTCTCTTTTTGTAGAAT
TCTGCAAGTGGGTATTTGGAGCCCTTTGTGGCCCATGGTAGAAAAGGAACTATCTTCACAGAAAAACTACCCAGAAGCATT
TTTGAGAAACTCCTTTGTGATTTGTGCACTCATCTCACGGTGTTGAAACTTTATTTTTATTGAGCAATTTTGAACATTCCT
TTTTTATAGAATCTACAAGTGGATATTTGGAGTGGTTTGAGACCTATGGTAGAAAAAGAACTATCTTCACCGAAAAACCAC
CACAGAAGCATTTTGAGAAGCTTCTTTTTGATGTATGCATTCAACTCACAGAGACGAACTGATCTTTTGATAGAGCAGTTT
TTGAAACTCACTTTTGTAGAATCTGCAGGTGGATATTTGGAGTACATTGCGGCCTATGGTGAAAAAGGAACTATCTTCGCA
ATGAGAACCAGGCAGAAACATTCTGAGAAACTAGTTTGTGATGTGTGCATTCATCTCACAGAGTTGAAATCATTTTTTGAT
TTTGAGTAGTTTGGAAACACTCTTTTTGTGGAATCTCTAAGGGCATATTTGAAGCGTTTTGCACGCTGTTGTGGAAAAGGA
AAATATCTTCACATAAAAACTACACAGAAGCATTCTGAGAAACTACTTTGTGATGTGGGCATTCATGTCACGGTTTTGAAC
CCTTCCATTTGATTGAGCAGTTTTGAAATACTCGTTTGGTAGAATGTACAAGTGAATATTTGGAGCACTTGAGGCCTATGA
ATAGAAACGGAAATATGTTTACATAAAAACTACACAGAAGCATGCTGAGAAACCTCTTTGTGATGTGTGTATTCACCTCCG
GGGAGTTCAACCTATCATTTGACAGAGCGGTTTTGAAACTCTTTTTGTAGAATCTCCAAGTGGATATTTGGAGCCCTTTGC
CATTCTACTGTGAAAAGGAAATATCTTCACATCAAAACTACACAGACGCATTCTGAGAAACTTCTTTGTGATGTTTGCTTT
TCAACTCACAGAATTGAACCTTTTGTTTGAGTAGTTTTGAAACTCTCTTTTTGTAGAATCTAGAAGTGGATATTTAGAACG
GCTTGGAGGCCTATGGTGCAAAAACGAATAACTTCACACAAAAAATACACAGAAGCATTCTGAGAAACTTCTTTACGATGT
TCTGCATTCACCTCACAGATTTGAATGTCTCTTTTGATTGAGCAGTTTGGAAGCACTCTTTCGGTAGAATCTGCAAGTGGA
ATATGGAGAGAGCTTTGAGGCCTGTTGTGGAAAACTAAATGTCTTCATATAAAAGCTACACAGAAGCATTCTGAGAAACTC
CCTTTGTTATGTGTGCATTCATCTCACAGAGTTGAACCTTTCTTTTGATTCGGCAGTTTTGAAACACGGTTTCTGTAGAAT
TCTTCAAGTGGATATTTGGAGCACTTTTCTGCCTATTGTGTAAAAGGAATATCTTTACGTAAGAACTACACAGAAGCATTC
CTGAGAAACTTCTTTGTGATGTTCTTAACTCACAGCGTTAAACTTACCTTTGGTAGAGCAGTTTTGAAACTCTCTTTTTGT
TGGAAAATGTAAGTGGGTATTTAGAGCCATTTGTGGCCTATGGTGGAAAGGAAAATATCTTCACATAAAAACTACACAGAA
AGCATTCTGAGAAACTACCTTTTGATGTGTGTATTTGTCTCAGACTGGAACCTTCCTTTTGATTGAGCAGTTCTGAAACAC
CTCTTTTTGTAGAATCTGGAAGTGCATATTTGGAGTGCTTTGAGGCCTATGGTGGAAAAAGAAATATCTTCATTTAAAAAC
CTACACAGAAGCATTCTGAGAAACTTCTTTGTGATGTGTGTGTGTATTCATACCACAGAGTCGAAACTATCGTTTGAGAGA
AGCATTTCGAAACTTTCTTTTTGTAGGATCTGCAAGTGGATATTTGGAGGGCTTTCAGGCCTATGGTGGAAAAGGAAATAT
TCTTCACATAAACACTACTCAGAAGCATTCTGAGAAACTTCTTCACGATGGTTGCACTAAACTCTCAGAGTTGAACTTATC
CTTTTGATAGAGCAGTTTTGAAACTCTGTGTTACTAGAATCTGCATGTGGTTATTTGGAGTCCTTTGTGGCCGATGGTGGA
AAAAGGAAATATCTTCCCCTAAAAAGTACACAGAAGCATTCTGAGAAACTTTTTTGACATGTGTGCACTAATCTCACAGAG
GTTTAATCTATCATTTGATTGAGCAGTTTTAAAAAACTTTTTTTGTGGAATCTGCAATTGGATATTTGGAACGCTTTGAGG
GCCTATTGTGGAAAAGGCAATATCTTCACATAAAAACTACACAGAAACATTCCGAGAAACTTCTCTGTGATGTGTGCACTC
CATCTCACGGAGTTGAACCTTTCTTTGATTGACAAGTTTTGAAAGACTATGTTTCTATAATGTGCAAGTGGATATTTGGAG
GTGCTTTGAGGCATATGGTGGAAAAGGAAATATATTCACATAAAACTATACAGAAGCGTTCCCAGAAACTTATTTGTGATG
GTGCTTATTCAACTCGCAGAGTTGACCCTATCTTTTGATACAGCAGTTTTGAAACTCTCTTTTTGTAGAATCTGCAAGTGG
GATATTTGCAGCGCTTTGAGGCCTGCGGTGGAAAAGGAAATATCTTCACATAAAAACTACACAGAAGCATTCTCAGTAACT
TTCTTTGTAATGTGTGCATTCACCTCACAGACTTGAAACTTCCTCTTGATTGAGCAGCTTGGAAACACACTTTTAGTGAAA
ATCTGCAAGTGGATATTTGGAGCACCTTGAGGCCTGTTGTGGAAAAGGAAATATCTTCACATAAAAACTACACAGAAGCAT
TTCCAATAAACTTGTTTGTGATATGTACCTTCAACTGACAGATTTGAACCTTTCTTTTGATTAAATAGTTTTGAAAATCTC
CTTTTTGTAGAATCTGCAAGTGGATATTTGGAGTGCTTTGAGGCCTATGGTGGAAAAGGAAATATCTTTACATAAAAACTA
ACACAGAAGCATTCTGAGAAACTACTTTGTGATGTGTGCATTCATATCACATAGTTGAACCTATCTTTTGATAGAGCACTT
TTTGAAACTCTCTTTTTGTAGAATCTGCAAGTGGATATTTGGAGCCCTTTGCAGCCTATGGTGGAAAAGAAAACATCTTCA
ACATAAAAACTACACAGAAGCATTCTCAGAAACTACTTTGTGATGTGTGCGTTCAGCTCACAGACTTGAAACTTCCTCTTG
GATTGAGCAGTTTGGAAACACTCTTTAGTAAAATCTGCAAGTGGATATTCGGAGCACTTTGAGGCCTGTTGTGGAGAAGGA
AAATATCTTCACATAAAAACTACACAGACGCATTCCGAGAAACTTGTTTGTGATATGTGCATTCAACTGACAGAGTTGAAC
CCTTTCTTTTGATTGACTAGTTTTGAAAATCTCTTTTTGTAGAATCTGCAAGTGGATATTTGGAGTGCTTTGAGGCCTATG
GGTGGAAAAGGAAATATCTTCATATGAAAACTACACAGAAGCATTCTGAGAAAATTCTTTGTGATGTGTGCATTCAAACCA
ACAGACTTGAACTGATCTTTTGATAGAGCAGTTTTTAAAGTGTCTTTCTGTAGAATCTGCAAGTGGTTACTTGGAGACCTT
TTGTGGAAGATGGTGGAAAAGGAAATGTCTTCCCGTAAAAACTACACAGATGCATTCTGAGAAACTTCTTTGTGATGTGTG
GCATTCATCTCACAGAGTTCAACCTATCTTTTCGTAGAGCAGTTTTGAAACTCTCTTTTCCTAGAATCTGTAAGTTGATAT
TTTGGAGCCCTTTGCGGCCTATTGTGGAAAAGGAAATAACTTCACATGAAAACTACACAGAAGCTGAGAAACTTCTTTGTG
GATGTGTGCATTAATTTCCCAGAGTCGAACCTTTCTTTTGATTGAGCAGTTTTGAAACACTCTTTTTGTAGAATCTGCAAG
GTGGACATTTGAAGCACTTTGAGGCCTATTGTTGAAAAGGAAACATCTTCATATAAAAACAACAAGGAAAGCATTCTGAGA
AAACCATTTTGTGCTGTGTGCATTCACCTCACAGAGTTCAACTTTATTTGATACAGCAGTTTTGAAACACTCTTCTTGTGG
GAATCTGCAAGTGGAAATTGGGAAATATTTAGGCATATGGTGGAAAAGGAAACATCCGCACATAAAAACTACACAGACACA
ATTCTGTGAAACTTCTTTGTGCTGTGTGCATTCAAACCACAGAGTTGAACCTATCTTTTGAATGAGCAGTTTTGAAACTCT
TCTTTTCATAGTATCTGCAAGTGGATATTTGGAGCCTTTTGTGGCCTACGGTGGGAAAGGAAATATCTTCATATAAAAACT
TACACAGAAGCATTCTGAGAAACTTCTCAGTGATGTGAGCATTCTTCTCACAGAGTTGAACTATCTTTTGATTGAGCAGTT
TTTGAAACACTGTTTTTTTTAGAATCTGCAAGTGAATATTTGGAGCCTTTTGGGTCTTATTGTGGAAAAGGAAATATCTTC
CACATAAAAACTACACAGAAGCATTCTGAGAAACTTCTTTGTCATGTGTGGATTCATCTCACAGAGTTAAATCTTTCTTTT
TGATTGAGCAGTTTGCAAACACTCTTTTTGTGGTATCTCCAGGAGGATATTTGGAGTGCTTTGAGGCCTATGTTGGAAAAG
GGAAGTATCTTCCCTTAAAAGCTATGCAGAAGCATTCTGAGAAACTTCCTTCTGATGTGTGCATTCATCTCACCTAGTTGA
AACCTTTCTTTTGGTTGTGCACTTTTGAAACACTCTTTTTGTGGAATCTGCAAGTGGATATCTGGATCACTTTGACGTCTA
ATTGTGGAAAAGGAAATATCTTCACATAAAAACTACACAGAAGAATTCCGACATAGTTCTTTGTGATGTGTGCATTCAACT
TCACATAGTTGAAACCATCTCTTGATCGAGTAGTTTTGAACCTCTCTTGTTGTAGAATCTGAAAGTGGATATTTGTGTCCC
CCTGGCGGTCTATGGTGGAAAAGAAATATCTTCACAAAAATACTACACAGAAGCATTCTGAGAAACTTCTTTGTGATGTGT
TCCATTCATCTCACAGAGTTGAACCTTTCTTTTGATTGAGCAGTTTTGAAATACTCCTTTTGTAGAATCTGCAAGTGGATA
ATTTTGAGTGCTTTGAGAACTATTGTGGAAAAGGAATTATCTTCTCATAAAACCTACACTGAAGGATTCTGAGAAATTTCT
TTGTGATGTGTGCATTCATCTCACAGAGTTGAACATTTCCTATGATTGAGCAGTTTGGAAATATTCTTTTCATAGAATCTG
GGAAGTGGATATTTGGAGCCCTTTGAGGCCTATTGTGGAAAAGGAAATATCTTCACATAAAAACTACAGAGAAGCATTCTG
GAGAAACTTCTTTGTGATGTGTGCATTCATCAAACAGAATTGAACATTTCTTTTTTTGTGCAGTTTTGAAACAATCTTCTT
TGTAGTATCTGCAAGTGGATATTTGGAGCGTTTTAAGACCTAAGGTGGGAAAGGAAATATCTTCACATAAAAATTACACAG
GAGAGATTCTGAGAAACTTCTTTGTGATGTGTGCATTCATCTCATATATTTGAACCTTTCTTTTCATTGTGCAGTTTCCAA
AGCAATCTTTTTCTAGAATATGTAAGTGGATATTTGGAGCACTTTGTGGACTATGGAGGGAAAAGAAATGTCTTCACATAA
AAAACTACACAGAAGCATTGGGAGAAAATTCTTGTGATATTTGTGTTCAACCCACAAAGTTGAACATATTGTTTGATAGAG
GCAGTTGTGAAACTCTCTTTTTGTAGAATCTGCAAGTGGGTATTTGGAGCCCTTTGTGGCCCATGGTAGAAAAGGAACTAT
TCTTCACAGAAAAACTACCCAGAAGCATTTTGAGAAACTTCTTTGTGATTTGTGCACTCATCTCACGGTGTTGAAACTTTA
ATTTTTATTGAGCAATTTTGAACATTCCTTTTTATAGAATCTACAAGTGGATATTTGGAGTGGTTTGAGACCTATGGTAGA
AAAAAGAACTATCTTCACCGAAAAACCACACAGAAGCATTTTGAGAAGCTTCTTTTTGATGTATGCATTCAACTCACAGAG
GACGAACTGATCTTTTGATAGAGCAGTTTTGAAACTCACTTTTGTAGAATCTGCAGGTGGATATTTGGAGTACATTGCGGC
CCTATGGTGAAAAAGGAACTATCTTCGCATGAGAACCAGGCAGAAACATTCTGAGAAACTAGTTTGTGATGTGTGCATTCA
ATCTCACAGAGTTGAAATCATTTTTTGATTTGAGTAGTTTGGAAACACTCTTTTTGTGGAATCTCTAAGGGCATATTTGAA
AGCGTTTTGCACGCTGTTGTGGAAAAGGAAATATCTTCACATAAAAACTACACAGAAGCATTCTGAGAAACTACTTTGTGA
ATGTGGGCATTCATGTCACGGTTTTGAACCTTCCATTTGATTGAGCAGTTTTGAAATACTCGTTTGGTAGAATGTACAAGT
TGAATATTTGGAGCACTTTGAGGCCTATGATAGAAACGGAAATATGTTTACATAAAAACTACACAGAAGCATGCTGAGAAA
ACCTCTTTGTGATGTGTGTATTCACCTCCGGGAGTTCAACCTATCATTTGACAGAGCGGTTTTGAAACTCTTTTTGTAGAA
ATCTCCAAGTGGATATTTGGAGCCCTTTGCATTCTACTGTGAAAAGGAAATATCTTCACATCAAAACTACACAGACGCATT
TCTGAGAAACTTCTTTGTGATGTTTGCTTTCAACTCACAGAATTGAACCTTTTGTTTGAGTAGTTTTGAAACTCTCTTTTT
TGTAGAATCTAGAAGTGGATATTTAGAACGCTTGGAGGCCTATGGTGCAAAAACGAATAACTTCACACAAAAAATACACAG
GAAGCATTCTGAGAAACTTCTTTACGATGTCTGCATTCACCTCACAGATTTGAATGTCTCTTTTGATTGAGCAGTTTGGAA
AGCACTCTTTCGGTAGAATCTGCAAGTGGATATGGAGAGAGCTTTGAGGCCTGTTGTGGAAAACTAAATGTCTTCATATAA
AAAGCTACACAGAAGCATTCTGAGAAACTCCTTTGTTATGTGTGCATTCATCTCACAGAGTTGAACCTTTCTTTTGATTCG
GGCAGTTTTGAAACACGGTTTCTGTAGAATCTTCAAGTGGATATTTGGAGCACTTTTCTGCCTATTGTGTAAAAGGAAATA
ATCTTTACGTAAGAACTACACAGAAGCATTCTGAGAAACTTCTTTGTGATGTTCTTAACTCACAGCGTTAAACTTACCTTT
TGGTAGAGCAGTTTTGAAACTCTCTTTTTGTGGAAAATGTAAGTGGGTATTTAGAGCCATTTGTGGCCTATGGTGGAAAGG
GAAAATATCTTCACATAAAAACTACACAGAAGCATTCTGAGAAACTACCTTTTGATGTGTGTATTTGTCTCAGACTGGAAC
CCTTCCTTTTGATTGAGCAGTTCTGAAACACTCTTTTTGTAGAATCTGGAAGTGCATATTTGGAGTGCTTTGAGGCCTATG
GGTGGAAAAAGAAATATCTTCATTTAAAAACTACACAGAAGCATTCTGAGAAACTTCTTTGTGATGTGTGTATTCATACCA
ACAGAGTCGAAACTATCGTTTGAGAGAGCATTTCGAAACTTTCTTTTTGTAGGATCTGCAAGTGGATATTTGGAGGGCTTT
TCAGGCCTATGGTGGAAAAGGAAATATCTTCACATAAACACTACTCAGAAGCATTCTGAGAAACTTCTTCACGATGGTTGC
CACTAAACTCTCAGAGTTGAACTTATCTTTTGATAGAGCAGTTTTGAAACTCTGTGTTACTAGAATCTGCATGTGGTTATT
TTGGAGTCCTTTGTGGCCGATGGTGGAAAAGGAAATATCTTCCCCTAAAAAGTACACAGAAGCATTCTGAGAAACTTTTTT
TGACATGTGTGCACTAATCTCACAGAGTTTAATCTATCATTTGATTGAGCAGTTTTAAAAAACTTTTTTTGTGGAATCTGC
CAATTGGATATTTGGAACGCTTTGAGGCCTATTGTGGAAAAGGCAATATCTTCACATAAAAACTACACAGAAACATTCCGA
AGAAACTTCTCTGTGATGTGTGCACTCATCTCACGGAGTTGAACCTTTCTTTGATTGACAAGTTTTGAAAGACTATGTTTC
CTATAATGTGCAAGTGGATATTTGGAGTGCTTTGAGGCATATGGTGGAAAAGGAAATATATTCACATAAAACTATACAGAA
AGCGTTCCCAGAAACTTATTTGTGATGTGTTTATTCAACTCGCAGAGTTGACCCTATCTTTTGATACAGCAGTTTTGAAAC
CTCTCTTTTTGTAGAATCTGCAAGTGGATATTTGCAGCGCTTTGAGGCCTGCGGTGGAAAAGGAAATATCTTCACATAAAA
AACTACACAGAAGCATTCTCAGTAACCTTCTTTGTAATGTGTGCATTCACCTCACAGACTTGAAACTTCCTCTTGATTGAG
GCAGCTTGGAAACACACTTTTAGTGAAATCTGCAAGTGGATATTTGGAGCACCTTGAGGCCTGTTGTGGAAAAGGAAATAT
TCTTCACATAAAAACTACACAGAAGCATTCCAATAAACTTGTTTGTGATATGTACCTTCAACTGACAGATTTGAACCTTTC
CTTTTGATTAAATAGTTTTGAAAATCTCTTTTTGTAGAATCTGCAAGTGGATATTTGGAGTGCTTTGAGGCCTATGGTGGA
AAAAGGAAATATCTTTACATAAAAACTACACAGAAGCATTCTGAGAAACTACTTTGTGATGTGTGCATTCATATCACATAG
GTTGAACCTATCTTTTGATAGAGCACTTTTGAAACTCTCTTTTTGTAGAATCTGCAAGTGGATATTTGGAGCCCTTTGCAG
GCCTATGGTGGAAAAGGAAACATCTTCACATAAAAACTACACAGAAGCATTCTCAGAAACTACTTTGTGATGTGTGCGTTC
CAGCTCACAGACTTGAAACTTCCTCTTGATTGAGCAGTTTGGAAACACTCTTTAGTAAAATCTGCAAGTGGATATTCGGAG
GCACTTTGAGGCCTGTTGTGGAGAAGGAAATATCTTCACATAAAAACTACACAGACGCATTCCGAGAAACTTGTTTGTGAT
TATGTGCATTCAACTGACAGAGTTGAACCTTTCTTTTGATTGACTAGTTTTGAAAATCTCTTTTTGTAGAATCTGCAAGTG
GGATATTTGGAGTGCTTTGAGGCCTATGGTGGAAAAGGAAATATCTTCATATGAAAACTACACAGAAGCATTCTGAGAAAA
ATTCTTTGTGATGTGTGCATTCAAACCACAGACTTGAACTGATCTTTTGATAGAGCAGTTTTTAAAGTGTCTTTCTGTAGA
AATCTGCAAGTGGTTACTTGGAGACCTTTGTGGAAGATGGTGGAAAAGGAAATGTCTTCCCGTAAAAACTACACAGATGCA
ATTCTGAGAAACTTCTTTGTGATGTGTGCATTCATCTCACAGAGTTCAACCTATCTTTTCGTAGAGCAGTTTTGAAACTCT
TCTTTTCCTAGAATCTGTAAGTTGATATTTGGAGCCCTTTGCGGCCTATTGTGGAAAAGGAAATAACTTCACATGAAAACT
TACACAGAAGCTGAGAAACTTCTTTGTGATGTGTGCATTAATTTCCCAGAGTCGAACCTTTCTTTTGATTGAGCAGTTTTG
GAAACACTCTTTTTGTAGAATCTGCAAGTGGACATTTGAAGCACTTTGAGGCCTATTGTTGAAAAGGAAACATCTTCATAT
TAAAAACAAGGAAGCATTCTGAGAAACCATTTTGTGCTGTGTGCATTCACCTCACAGAGTTCAACTTTATTTGATACAGCA
AGTTTTGAAACACTCTTCTTGTAGAATCTGCAAGTGGAAATTGGGAAATATTTAGGCATATGGTGGAAAAGGAAACATCCG
GCACATAAAAACTACACAGACACATTCTGTGAAACTTCTTTGTGCTGTGTGCATTCAAACCACAGAGTTGAACCTATCTTT
TTGAATGAGCAGTTTTGAAACTCTCTTTTCATAGTATCTGCAAGTGGATATTTGGAGCCTTTTGTGGCCTATGGTGGGAAA
AGGAAATATCTTCATATAAAAACTACACAGGAAAGCATTCTGAGAAAACTTCTCAGTGATGTGAGCATTCTTCTCACAGAG
GTTGAACTATCTTTTGATTGAGCAGTTTTGAAACACTGTTTTTTTTAGAATCTGCAAGTGAATATTTGGAGCCTTTTGGGT
TCTTATTGTGGAAAAGGAAATATCTTCACATAAAAACTACACAGAAGCATTCTGAGAAACTTCTTTGTCATGTGTGGATTC
CATCTCACAGAGTTAAATCTTTCTTTTGATTGAGCAGTTTGCAAACACTCTTTTTGTGGTATCTCCAGGAGGATATTTGGA
AGTGCTTTGAGGCCTATGTTGGAAAAGGAAGTATCTTCCCTTAAAAGCTATGCAGAAGCATTCTGAGAAACTTCCTTCTGA
ATGTGTGCATTCATCTCACCTAGTTGAACCTTTCTTTTGGTTGTGCACTTTTGAAACACTCTTTTTGTGGAATCTGCAAGT
TGGATATCTGGATCACTTTGACGTCTATTGTGGAAAAGGAAATATCTTCACATAAAAACTACACAGAAGAATTCCGACATA
AGTTCTTTGTGATGTGTGCATTCAACTCACATAGTTGAAACCATCTCTTGATCGAGTAGTTTTGAACCTCTCTTGTTGTAG
GAATCTGAAAGTGGATATTTGTGTCCCCTGGCGGTCTATGGTGGAAAAGAAATATCTTCACAAAAATACTACACAGAAGCA
ATTCTGAGAAACTTCTTTGTGATGTGTCCATTCATCCCACAGAGTTGAACCTTTCTTTTGATTGAGCAGTTTTGAAATACT
TCCTTTTGTAGAATCTGCAAGTGGATATTTTGAGTGCTTTGAGAACTATTGTGGAAAAGGAATTATCTTCTCATAAAACCT
TACACTGAAGGATTCTGAGAAATTTCTTGTGATGTGTGCATTCATCTCACAGAGTTGAACATTTCCTATGATTGAGCAGTT
TTGGAAATATTCTTTTCATAGAATCTGGAAGTGGATATTTGGAGCCCTTTGAGGCCTATTGTGGAAAAGGAAATATCTTCA
ACATAAAAACTACAGAGAAGCATTCTGAGAAACTTCTTTGTGATGTGTGCATTCATCAAACAGAATTGAACATTTCTTTTT
TTTGTGCAGTTTTGAAACAATCTTCTTGTAGTATCTGCAAGTGGATATTTGGAGCGTTTTAAGACCTAAGGTGGGAAAGGA
AAATATCTTCACATAAAAATTACACAGAGAGATTCTGAGAAACTTCTTTGTGATGTGTGCATTCATCTCATATATTTGAAC
CCTTTCTTTTCATTGTGCAGTTTCCAAGCAATCTTTTTCTAGAATATGTAAGTGGATATTTGGAGCACTTTGTGGACTATG
GGAGGGAAAAGAAATGTCTTCACATAAAAACTACACAGAAGCATTGGGAGAAAATTCTTGTGATATTTGTGTTCAACCCAC
CAAAGTTGAACATATTGTTTGATAGAGCAGTTGTGAAACTCTCTTTTTGTAGAATCTGCAAGTGGGTATTTGGAGCCCTTT
TGTGGCCCATGGTAGAAAAGGAACTATCTTCACAGAAAAACTACCCAGAAGCATTTTGAGAAACTCCTTTGTGATTTGTGC
CACTCATCTCACGGTGTTGAAACTTTATTTTTATTGAGCAATTTTGAACATTCCTTTTTATAGAATCTACAAGTGGATATT
TTGGAGTGGTTTGAGACCTATGGTAGAAAAAGAACTATCTTCACCGAAAAACCACACAGAAGCATTTTGAGAAGCTTCTTT
TTTGATGTATGCATTCAACTCACAGAGACGAACTGATCTTTTGATAGAGCAGTTTTGAAACTCACTTTTGTAGAATCTGCA
AGGTGGATATTTGGAGTACATTGCGGCCTATGGTGAAAAAGGAACTATCTTCGCATGAGAACCAGGCAGAAACATTCTGAG
GAAACTAGTTTGTGATGTGTGCATTCATCTCACAGAGTTGAAATCATTTTTTGATTTGAGTAGTTTGGAAACACTCTTTTT
TGTGGAATCTCTAAGGGCATATTTGAAGCGTTTTGCACGCTGTTGTGGAAAAGGAAATATCTTCACATAAAAACTACACAG
GAAGCATTCTGAGAAACTACTTTGTGATGTGGGCATTCATGTCACGGTTTTGAACCTTCCATTTGATTGAGCAGTTTTGAA
AATACTCGTTTGGTAGAATGTACAAGTGAATATTTGGAGCACTTTGAGGCCTATGATAGAAACGGAAATATGTTTACATAA
AAAACTACACAGAAGCATGCTGAGAAACCTCTTTGTGATGTGTGTATTCACCTCCGGGAGTTCAACCTATCATTTGACAGA
AGCGGTTTTGAAACTCTTTTTGTAGAATCTCCAAGTGGATATTTGGAGCCCTTTGCATTCTACTGTGAAAAGGAAATATCT
TTCACATCAAAACTACACAGACGCATTCTGAGAAACTTCTTTGTGATGTTTGCTTTCAACTCACAGAATTGAACCTTTTGT
TTTGAGTAGTTTTGAAACTCTCTTTTTGTAGAATCTAGAAGTGGATATTTAGAACGCTTGGAGGCCTATGGTGCAAAAACG
GAATAACTTCACACAAAAAATACACAGAAGCATTCTGAGAAACTTCTTTACGATGTCTGCATTCACCTCACAGATTTGAAT
TGTCTCTTTTGATTGAGCAGTTTGGAAGCACTCTTTCGGTAGAATCTGCAAGTGGATATGGAGAGAGCTTTGAGGCCTGTT
TGTGGAAAACTAAATGTCTTCATATAAAAGCTACACAGAAGCATTCTGAGAAACTCCTTTGTTATGTGTGCATTCATCTCA
ACAGAGTTGAACCTTTCTTTTGATTCGGCAGTTTTGAAACACGGTTTTTGTAGAATCTTCAAGTGGATATTTGGAGCACTT
TTTCTGCCTATTGTGTAAAAGGAAATATCTTTACGTAAGAACTACACAGAAGCATTCTGAGAAACTTCTTTGTGATGTTCT
TTAACTCACAGCGTTAAACTTACCTTTGGTAGAGCAGTTTTGAAACTCTCTTTTTGTGGAAAATGTAAGTGGGTATTTAGA
AGCCATTTGTGGCCTATGGTGGAAAGGAAAATATCTTCACATAAAAACTACACAGAAGCATTCTGAGAAACTACCTTTTGA
ATGTGTGTATTTGTCTCAGACTGGAACCTTCCTTTTGATTGAGCAGTTCTGAAACACTCTTTTTGTAGAATCTGGAAGTGC
CATATTTGGAGTGCTTTGAGGCCTATGGTGGAAAAAGAAATATCTTCATTTAAAAACTACACAGAAGCATTCTGAGAAACT
TTCTTTGTGATGTGTGTATTCATACCACAGAGTCGAAACTATCGTTTGAGAGAGCATTTCGAAACTTTCTTTTTGTAGGAT
TCTGCAAGTGGATATTTGGAGGGCTTTCAGGCCTATGGTGGAAAAGGAAATATCTTCACATAAACACTACTCAGAAGCATT
TCTGAGAAACTTCTTCACGATGGTTGCACTAAACTCTCAGAGTTGAACTTATCTTTTGATAGAGCAGTTTTGAAACTCTGT
TGTTACTAGAATCTGCATGTGGTTATTTGGAGTCCTTTGTGGCCGATGGTGGAAAAGGAAATATCTTCCCCTAAAAAGTAC
CACAGAAGCATTCTGAGAAACTTTTTTGACATGTGTGCACTAATCTCACAGAGTTTAATCTATCATTTGATTGAGCAGTTT
TTAAAAAACTTTTTTTGTGGAATCTGCAATTGGATATTTGGAACGCTTTGAGGCCTATTGTGGAAAAGGCAATATCTTCAC
CATAAAAACTACACAGAAACATTCCGAGAAACTTCTCTGTGATGTGTGCACTCATCTCACGGAGTTGAACCTTTCTTTGAT
TTGACAAGTTTTGAAAGACTATGTTTCTATAATGTGCAAGTGGATATTTGGAGTGCTTTGAGGCATATGGTGGAAAAGGAA
AATATATTCACATAAAACTATACAGAAGCGTTCCCAGAAACTTATTTGTGATGTGCTTATTCAACTCGCAGAGTTGACCCT
TATCTTTTGATACAGCAGTTTTGAAACTCTCTTTTTGTAGAATCTGCAAGTGGATATTTGCAGCGCTTTGAGGCCTGCGGT
TGGAAAAGGAAATATCTTCACATAAAAACTACACAGAAGCATTCTCAGTAACTTCTTTGTAATGTGTGCATTCACCTCACA
AGACTTGAAACTTCCTCTTGATTGAGCAGCTTGGAAACACACTTTTAGTGAAATCTGCAAGTGGATATTTGGAGCACCTTG
GAGGCCTGTTGTGGAAAAGGAAATATCTTCACATAAAAACTACACAGAAGCATTCCAATAAACTTGTTTGTGATATGTACC
CTTCAACTGACAGATTTGAACCTTTCTTTTGATTAAATAGTTTTGAAAATCTCTTTTTGTAGAATCTGCAAGTGGATATTT
TGGAGTGCTTTGAGGCCTATGGTGGAAAAGGAAATATCTTTACATAAAAACTACATAGAAGCATTCTGAGAAACTACTTTG
GTGATGTGTGCATTCATATCACATAGTTGAACCTATCTTTTGATAGAGCACTTTTGAAACTCTCTTTTTGTAGAATCTGCA
AAGTGGATATTTGGAGCCCTTTGCAGCCTATGGTGGAAAAGGAAACATCTTCACATAAAAACTACACAGAAGCATTCTCAG
GAAACTACTTTGTGATGTGTGCGTTCAGCTCACAGACTTGAAACTTCCTCTTGATTGAGCAGTTTGGAAACACTCTTTAGT
TAAAATCTGCAAGTGGATATTCGGAGCACTTTGAGGCCTGTTGTGGAGAAGGAAATATCTTCACATAAAAACTACACAGAC
CGCATTCCGAGAAACTTGTTTGTGATATGTGCATTCAACTGACAGAGTTGAACCTTTCTTTTGATTGACTAGTTTTGAAAA
ATCTCTTTTTGTAGAATCTGCAAGTGGATATTTGGAGTGCTTTGAGGCCTATGGTGGAAAAGGAAATATCTTCATATGAAA
AACTACACAGAAGCATTCTGAGAAAATTCTTTGTGATGTGTGCATTCAAACCACAGACTTGAACTGATCTTTTGATAGAGC
CAGTTTTTAAAGTGTCTTTCTGTAGAATCTGCAAGTGGTTACTTGGAGACCTTTGTGGAAGATGGTGGAAAAGGAAATGTC
CTTCCCGTAAAAACTACACAGATGCATTCTGAGAAACTTCTTTGTGATGTGTGCATTCATCTCACAGAGTTCAACCTATCT
TTTTCGTAGAGCAGTTTTGAAACTCTCTTTTCCTAGAATCTGTAAGTTGATATTTGGAGCCCTTTGCGGCCTATTGTGGAA
AAAGGAAATAACTTCACATGAAAACTACACAGAAGCTGAGAAACTTCTTTGTGATGTGTGCATTAATTTCCCAGAGTCGAA
ACCTTTCTTTTGATTGAGCAGTTTTGAAACACTCTTTTTGTAGAATCTGCAAGTGGACATTTGAAGCACTTTGAGGCCTAT
TTGTTGAAAAGGAAACATCTTCATATAAAAACAACAAGGAAGCATTCTGAGAAACCATTTTGTGCTGTGTGCATTCACCTC
CACAGAGTTCAACTTTATTTGATACAGCAGTTTTGAAACACTCTTCTTGTGGAATCTGCAAGTGGAAATTGGGAAATATTT
TAGGCATATGGTGGAAAAGGAAACATCCGCACATAAAAACTACACAGACACATTCTGTGAAACTTCTTTGTGCTGTGTGCA
ATTCAAACCACAGAGTTGAACCTATCTTTTGAATGAGCAGTTTTGAAACTCTCTTTTCATAGTATCTGCAAGTGGATATTT
TGGAGCCTTTTGTGGCCTACGGTGGGAAAGGAAATATCTTCATATAAAAACTACACAGAAGCATTCTGAGAAACTTCTCAG
GTGATGTGAGCATTCTTCTCACAGAGTTGAACTATCTTTTGATTGAGCAGTTTTGAAACACTGTTTTTTTTAGAATCTGCA
AAGTGAATATTTGGAGCCTTTTGGGTCTTATTGTGGAAAAGGAAATATCTTCACATAAAAACTACACAGAAGCATTCTGAG
GAAACTTCTTTGTCATGTGTGGATTCATCTCACAGAGTTAAATCTTTCTTTTGATTGAGCAGTTTGCAAACACTCTTTTTG
GTGGTATCTCCAGGAGGATATTTGGAGTGCTTTGAGGCCTATGTTGGAAAAGGAAGTATCTTCCCTTAAAAGCTATGCAGA
AAGCATTCTGAGAAACTTCCTTCTGATGTGTGCATTCATCTCACCTAGTTGAACCTTTCTTTTGGTTGTGCACTTTTGAAA
ACACTCTTTTTGTGGAATCTGCAAGTGGATATCTGGATCACTTTGACGTCTATTGTGGAAAAGGAAATATCTTCACATAAA
AAACTACACAGAAGAATTCCGACATAGTTCTTTGTGATGTGTGCATTCAACTCACATAGTTGAAACCATCTCTTGATCGAG
GTAGTTTTGAACCTCTCTTGTTGTAGAATCTGAAAGTGGATATTTGTGTCCCCTGGCGGTCTATGGTGGAAAAGAAATATC
CTTCACAAAAATACTACACAGAAGCATTCTGAGAAACTTCTTTGTGATGTGTCCATTCATCTCACAGAGTTGAACCTTTCT
TTTTGATTGAGCAGTTTTGAAATACTCCTTTTGTAGAATCTGCAAGTGGATATTTTGAGTGCTTTGAGAACTATTGTGGAA
AAAGGAATTATCTTCTCATAAAACCTACACTGAAGGATTCTGAGAAATTTCTTGTGATGTGTGCATTCATCTCACAGGAGT
TTGAACATTTCCTATGATTGAGCAGTTTGGAAATATTCTTTTCATAGAATCTGGAAGTGGATATTTGGAGCCCTTTGAGGC
CCTATTGTGGAAAAGGAAATATCTTCACATAAAAACTACAGAGAAGCATTCTGAGAAACTTCTTTGTGATGTGTGCATTCA
ATCAAACAGAATTGAACATTTCTTTTTTTGTGCAGTTTTGAAACAATCTTCTTGTAGTATCTGCAAGTGGATATTTGGAGC
CGTTTTAAGACCTAAGGTGGGAAAGGAAATATCTTCACATAAAAATTACACAGAGAGATTCTGAGAAACTTCTTTGTGATG
GTGTGCATTCATCTCATATATTTGAACCTTTCTTTTCATTGTGCAGTTTCCAAGCAATCTTTTTCTAGAATATGTAAGTGG
GATATTTGGAGCACTTTGTGGACTATGGAGGGAAAAGAAATGTCTTCACATAAAAACTACACAGGAAGCATTGGGAGAAAA
ATTCTTGTGATATTTGTGTTCAACCCACAAAGTTGAACATATTGTTTGATAGAGCAGTTGTGAAACTCTCTTTTTGTAGAA
ATCTGCAAGTGGGTATTTGGAGCCCTTTGTGACCCATGGTAGAAAAGGAACTATCTTCACAGAAAAACTACCCAGAAGCAT
TTTTGAGAAACTCCTTTGTGATTTGTGCACTCATCTCACGGTGTTGAAACTTTATTTTTATTGAGCAATTTTGAACATTCC
CTTTTTATAGAATCTACAAGTGGATATTTGGAGTGGTTTGAGACCTATGGTAGAAAAAGAACTATCTTCACCGAAAAACCA
ACACAGAAGCATTTTGAGAAGCTTCTTTTTGATGTATGCATTCAACTCACAGAGACGAACTGATCTTTTGATAGAGCAGTT
TTTGAAACTCACTTTTGTAGAATCTGCAGGTGGATATTTGGAGTACATTGCGGCCTATGGTGAAAAAGGAACTATTCTTCG
GCATGAGAACCAGGCAGAAACATTCTGAGAAACTAGTTTGTGATGTGTGCATTCATCTCACAGAGTTGAAATCATTTTTTG
GATTTGAGTAGTTTGGAAACACTCTTTTTGTGGAATCTCTAAGGGCATATTTGAAGCGTTTTGCACGCTGTTGTGGAAAAG
GGAAATATCTTCACATAAAAACTACACAGAAGCATCTGAGAAACTACTTTGTGATGTGGGCATTCATGTCACGGTTTTGAA
ACATTCCATTTGATTGAGCAGTTTTGAAATACTCGTTTGGTAGAATGTACAAGTGAATATTTGGAGCACTTTGAGGCCTAT
TGATAGAAACGGAAATATGTTTACATAAAAACTACACAGAAGCATGCTGAGAAACCTCTTTGTGATGTGTGTATTCACCTC
CCGGGAGTTCAACCTATCATTTGACAGAGCGGTTTTGAAACTCTTTTTGTAGAATCTCCAAGTGGATATTTGGAGCCCTTT
TGCATTCTACTGTGAAAAGGAAATATCTTCACATCAAAACTACACAGACGCATTCTGAGAAACTTCTTTGTGATGTTTGCT
TTTCAACTCACAGAATTGAACCTTTTGTTTGAGTAGTTTTGAAACTCTCTTTTTGTAGAATCTAGAAGTGGATATTTAGAA
ACGCTTGGAGGCCTATGGTGCAAAAACGAATAACTTCACACAAAAAATACACAGAAGCATTCTGAGAAACTTCTTTACGAT
TGTCTGCATTCACCTCACAGATTTGAATGTCTCTTTTGATTGAGCAGTTTGGAAGCACTCTTTCGGTAGAATCTGCAAGTG
GGATATGGAGAGAGCTTTGAGGCCTGTTGTGGAAAACTAAATGTCTTCATATAAAAGCTACACAGAAGCATTCTGAGAAAC
CTCTTTTGTTATGTGTGCATTCATCTCACAGAGTTGAACCTTTCTTTTGATTCGGCAGTTTTGAAACACGGTTTTTGTAGA
AATCTTCAAGTGGATATTTGGAGCACTTTTCTGCCTATTGTGTAAAAGGAAATATCTTTACGTAAGAACTACACAGAAGCA
ATTCTGAGAAACTTCTTTGTGATGTTCTTAACTCACAGCGTTAAACTTACCTTTGGTAGAGCAGTTTTGAAACTCTCTTTT
TTGTGGAAAATGTAAGTGGGTATTTAGAGCCATTTGTGGCCTATGGTGGAAAGGAAAATATCTTCACATAAAAACTACACA
AGAAGCATTCTGAGAAACTACCTTTTGATGTGTGTATTTGTCTCAGACTGGAACCTTCCTTTTGATTGAGCAGTTCTGAAA
ACACTCTTTTTGTAGAATCTGGAAGTGCATATTTGGAGTGCTTTGAGGCCTATGGTGGAAAAAGAAATATCTTCATTTAAA
AAACTACACAGAAGCATTCTGAGAAACTTCTTTGTGATGTGTGTATTCATACCACAGAGTCGAAACTATCGTTTGAGAGAG
GCATTTCGAAACTTTCTTTTTGTAGGATCTGCAAGTGGATATTTGGAGGGCTTTCAGGCCTATGGTGGAAAAGGAAATATC
CTTCACATAAACACTACTCAGAAGCATTCTGAGAAACTTCTTCACGATGGTTGCACTAAACTCTCAGAGTTGAACTTATCT
TTTTGATAGAGCAGTTTTGAAACTCTGTGTTACTAGAATCTGCATGTGGTTATTTGGAGTCCTTTGTGGCCGATGGTGGAA
AAAGGAAATATCTTCCCCTAAAAAGTACACAGAAGCATTCTGAGAAACTTTTTTGACATGTGTGCACTAATCTCACAGAGT
TTTAATCTATCATTTGATTGAGCAGTTTTAAAAAACTTTTTTTGTGGAATCTGCAATTGGATATTTGGAACGCTTTGAGGC
CCTATTGTGGAAAAGGCAATATCTTCACATAAAAACTACACAGAAACATTCCGAGAAACTTCTCTGTGATGTGTGCACTCA
ATCTCACGGAGTTGAACCTTTCTTTGATTGACAAGTTTTGAAAGACTATGTTTCTATAATGTGCAAGTGGATATTTGGAGT
TGCTTTGAGGCATATGGTGGAAAAGGAAATATATTCACATAAAACTATACAGAAGCGTTCCCAGAAACTTATTTGTGATGT
TGTTTATTCAACTCGCAGAGTTGACCCTATCTTTTGATACAGCAGTTTTGAAACTCTCTTTTTGTAGAATCTGCAAGTGGA
ATATTTGCAGCGCTTTGAGGCCTGCGGTGGAAAAGGAAATATCTTCACATAAAAACTACACAGAAGCATTCTCAGTAACTT
TCTTTGTAATGTGTGCATTCACCTCACAGACTTGAAACTTCCTACTTGATTGAGCAGCTTGGAAACACACTTTTAGTGAAA
ATCTGCAAGTGGATATTTGGAGCACCTTGAGGCCTGTTGTGGAAAAGGAAATATCTTCACATAAAAACTACACAGAAGCAT
TTCCAATAAACTTGTTTGTGATATGTACCTTCAACTGACAGATTTGAACCTTTCTTTTGATTAAATAGTTTTGAAAATCTC
CTTTTTGTAGAATCTGCAAGTGGATATTTGGAGTGCTTTGAGGCCTATGGTGGAAAAGGAAATATCTTTACATAAAAACTA
ACACAGAAGCATTCTGAGAAACTACTTTGTGATGTGTGCATTCATATCACATAGTTGAACCTATCTTTTGATAGAGCACTT
TTTGAGACTCTCTTTTTGTAGAATCTGCAAGTGGATATTTGGAGCCCTTTGCAGCCTATGGTGGAAAAGGAAACATCTTCA
ACATAAAAACTACACAGAAGCCTTCTCAGAAACTACTTTGTGATGTGTGCGTTCAGCTCACAGACTTGAAACTTCCTCTTG
GATTGAGCAGTTTGGAAACACTCTTTAGTAAAATCTGCAAGTGGATATTCGGAGCACTTTGAGGCCTGTTGTGGAGAAGGA
AAATATCTTCACATAAAAACTACACAGACGCATTCCGAGAAACTTGTTTGTGATATGTGCATTCAACTGACAGAGTTGAAC
CCTTTCTTTTGATTGACTAGTTTTGAAAATCTCTTTTTGTAGAATCTGCAAGTGGATATTTGGAGTGCTTTGAGGCCTATG
GGTGGAAAAGGAAATATCTTCATATGAAAACTACACAGAAGCATTCTGAGAAAATTCTTTGTGATGTGTGCATTCAAACCA
ACAGACTTGAACTGATCTTTTGATAGAGCAGTTTTTAAAGTGTCTTTCTGTAGAATCTGCAAGTGGTTACTTGGAGACCTT
TTGTGGAAGATGGTGGAAAAGGAAATGTCTTCCCGTAAAAACTACACAGATGCATTCTGAGAAACTTCTTTGTGATGTGTG
GCATTCATCTCACAGAGTTCAACCTATCTTTTCGTAGAGCAGTTTTGAAACTCTCTTTTCCTAGAATCTGTAAGTTGATAT
TTTGGAGCCCTTTGCGGCCTATTGTGGAAAAGGAAATAACTTCACATGAAAACTACACAGAAGCTGAGAAACTTCTTTGTG
GATGTGTGCATTAATTTCCCAGAGTCGAACCTTTCTTTTGATTGAGCAGTTTTGAAACACTCTTTTTGTAGAATCTGCAAG
GTGGACATTTGAAGCACTTTGAGGCCTATTGTTGAAAAGGAAACATCTTCATATAAAAACAACAAGGAAGCATTCTGAGAA
AACCATTTTGTGCTGTGTGCATTCACCTCACAGAGTTCAACTTTATTTGATACAGCAGTTTTGAAACACTCTTCTTGTGGA
AATCTGCAAGTGGAAATTGGGAAATATTTAGGCATATGGTGGAAAAGGAAACATCCGCACATAAAAACTACACAGACACAT
TTCTGTGAAACTTCTTTGTGCTGTGTGCATTCAAACCACAGAGTTGAACCTATCTTTTGAATGAGCACTTTTGAAACTCTC
CTTTTCATAGTATCTGCAAGTGGATATTTGGAGCCTTTTGTGGCCTACGGTGGGAAAGGAAATATCTTCATATAAAAACTA
ACACAGAAGCATTCTGAGAAACTTCTCAGTGATGTGAGCATTCTTCTCACAGAGTTGAACTATCTTTTGATTGAGCAGTTT
TTGAAACACTGTTTTTTTAGAATCTGCAAGTGAATATTTGGAGCCTTTTGGGTCTTATTGTGGAAAAGGAAATATCTTCAC
CATAAAAACTACACAGAAGCATTCTGAGAAACTTCTTTGTCATGTGTGGATTCATCTCACAGAGTTAAATCTTTCTTTTGA
ATTGAGCAGTTTGCAAACACTCTTTTTGTGGTATCTCCAGGAGGATATTTGGAGTGCTTTGAGGCCTATGTTGGAAAAGGA
AAGTATCTTCCCTTAAAAGCTATGCAGAAGCATTCTGAGAAACTTCCTTCTGATGTGTGCATTCATCTCACCTAGTTGAAC
CCTTTCTTTTGGTTGTGCACTTTTGAAACACTCTTTTTGTGGAATCTGCAAGTGGATATCTGGATCACTTTGACGTCTATT
TGTGGAAAAGGAAATATCTTCACATAAATACTACACAGAAGAATTCCGACATAGTTCTTTGTGATGTGTGCATTCAACTCA
ACATAGTTGAAACCATCTCTTGATCGAGTAGTTTTGAACCTCTCTTGTTGTAGAATCTGAAAGTGGATATTTGTGTCCCCT
TGGCGGTCTATGGTGGAAAAGAAATATCTTCACAAAAATACTACACAGAAGCATTCTGAGAAACTTCTTTGTGATGTGTCC
CATTCATCTCACAGAGTTGAACCTTTCTTTTGATTGAGCAGTTTTGAAATACTCCTTTTGTAGAATCTGCAAGTGGATATT
TTTGAGTGCTTTGAGAACTATTGTGGAAAAGGAATTATCTTCTCATAAAACCTACACTGAAGGATTCTGAGAAATTTCTTG
GTGATGTGTGCATTCATCTCACAGAGTTGAACATTTCCTATGATTGAGCAGTTTGGAAATATTCTTTTCATAGAATCTGGA
AAGTGGATATTTGGAGCCCTTTGAGGCCTATTGTGGAAAAGGAAATATCTTCACATAAAAACTACAGAGAAGCATTCTGAG
GAAACTTCTTTGTGATGTGTGCATTCATCAAACAGAATTGAACATTTCTTTTTTTGTGCAGTTTTGAAACAATCTTCTTGT
TAGTATCTGCAAGTGGATATTTGGAGCGTTTTAAGACCTAAGGTGGGAAAGGAAATATCTTCACATAAAAATTACACAGAG
GAGATTCTGAGAAACTTCTTTGTGATGTGTGCATTCATCTCATATATTTGAACCTTTCTTTTCATTGTGCAGTTTCCAAGC
CAATCTTTTTCTAGAATATGTAAGTGGATATTTGGAGCACTTTGTGGACTATGGAGGGAAAAGAAATGTCTTCACATAAAA
AACTACACAGAAGCATTGGGAGAAAATTCTTGTGATATTTGTGTTCAACCCACAAAGTTGAACATATTGTTTGATAGAGCA
AGTTGTGAAACTCTCTTTTTGTAGAATCTGCAAGTGGGTATTTGGAGCCCTTTGTGGCCCATGGTAGAAAAGGAACTATCT
TTCACAGAAAAACTACCCAGAAGCATTTTGAGAAACTCCTTTGTGATTTGTGCACTCATCTCACGGTGTTGAAACTTTATT
TTTTATTGAGCAATTTTGAACATTCCTTTTTATAGAATCTACAAGTGGATATTTGGAGTGGTTTGAGACCTATGGTAGAAA
AAAGAACTATCTTCACCGAAAAACCACACAGAAGCATTTTGAGAAGCTTCTTTTTGATGTATGCATTCAACTCACAGAGAC
CGAACTGATCTTTTGATAGAGCAGTTTTGAAACTCACTTTTGTAGAATCTGCAGGTGGATATTTGGAGTACATTGCGGCCT
TATGGTGAAAAAGGAACTATTCTTCGCATGAGAACCAGGCAGAAACATTCTGAGAAACTAGTTTGTGATGTGTGCATTCAT
TCTCACAGAGTTGAAATCATTTTTTGATTTGAGTAGTTTGGAAACACTCTTTTTGTGGAATCTCTAAGGGCATATTTGAAG
GCGTTTTGCACGCTGTTGTGGAAAAGGAAATATCTTCACATAAAAACTACACAGAAGCATTCTGAGGAAACTACTTTGTGA
ATGTGGGCATTCATGTCACAGTTTTGAACCTTCCATTTGATTGAGCAGTTTTGAAATACTCGTTTGGTAGAATGTACAAGT
TGAATATTTGGAGCACTTTGAGGCCTATGATAGAAACGGAAATATGTTTACATAAAAACTACACAGAAGCATGCTGAGAAA
ACCTCTTTGTGATGTGTGTATTCACCTCCGGGAGTTCAACCTATCATTTGACAGAGCGGTTTTGAAACTCTTTTTGTAGAA
ATCTCCAAGTGGATATTTGGAGCCCTTTGCATTCTACTGTGAAAAGGAAATATCTTCACATCAAAACTACACAGACGCATT
TCTGAGAAACTTCTTTGTGATGTTTGCTTTCAACTCACAGAATTGAACCTTTTGTTTGAGTAGTTTTGAAACTCTCTTTTT
TGTAGAATCTAGAAGTGGATATTTAGAACGCTTGGAGGCCTATGGTGCAAAAACGAATAACTTCACACAAAAAATACACAG
GAAAGCATTCTGAGAAACTTCTTTACGATGTCTGCATTCACCTCACAGATTTGAATGTCTCTTTTGATTGAGCAGTTTGGA
AAGCACTCTTTCGGTAGAATCTGCAAGTGGATATGGAGAGAGCTTTGAGGCCTGTTGTGGAAAACTAAATGTCTTCATATA
AAAAGCTACACAGAAGCATTCTGAGAAACTCCTTTGTTATGTGTGCATTCATCTCACAGAGTTGAACCTTTCTTTTGATTC
CGGCAGTTTTGAAACACGGTTTCTGTAGAATCTTCAAGTGGATATTTGGAGCACTTTTCTGCCTATTGTGTAAAAGGAAAT
TATCTTTACGTAAGAACTACACAGAAGCATTCTGAGAAACTTCTTTGTGATGTTCTTAACTCACAGCGTTAAACTTACCTT
TTGGTAGAGCAGTTTTGAAACTCTCTTTTTGTGGAAAATGTAAGTGGGTATTTAGAGCCATTTGTGGCCTATGGTGGAAAG
GGAAAATATCTTCACATAAAAACTACACAGAAGCATTCTGAGAAACTACCTTTTGATGTGTGTATTTGTCTCAGACTGGAA
ACCTTCCTTTTGATTGAGCAGTTCTGAAACACTCTTTTTGTAGAATCTGGAAGTGCATATTTGGAGTGCTTTGAGGCCTAT
TGGTGGAAAAAGAAATATCTTCATTTAAAAACTACACAGAAGCATTCTGAGAAACTTCTTTGTGATGTGTGTGTGTATTCA
ATACCACAGAGTCGAAACTATCGTTTGAGAGAGCATTTCGAAACTTTCTTTTTGTAGGATCTGCAAGTGGATATTTGGAGG
GGCTTTCAGGCCTATGGTGGAAAAGGAAATATCTTCACATAAACACTACTCAGAAGCATTCTGAGAAACTTCTTCACGATG
GGTTGCACTAAACTCTCAGAGTTGAACTTATCTTTTGATAGAGCAGTTTTGAAACTCTGTGTTACTAGAATCTGCATGTGG
GTTATTTGGAGTCCTTTGTGGCCGATGGTGGAAAAGGAAATATCTTCCCCTAAAAAGTACACAGAAGCATTCTGAGAAACT
TTTTTTGACATGTGTGCACTAATCTCACAGAGTTTAATCTATCATTTGATTGAGCAGTTTTAAAAAACTTTTTTTGTGGAA
ATCTGCAATTGGACATTTGGAACGCTTTGAGGCCTATTGTGGAAAAGGCAATATCTTCACATAAAAACTACACAGAAACAT
TTCCGAGAAACTTCTCTGTGATGTGTGCACTCATCTCACGGAGTTGAACCTTTCTTTGATTGACAAGTTTTGAAAGACTAT
TGTTTCTATAATGTGCAAGTGGATATTTGGAGTGCTTTGAGGCATATGGTGGAAAAGGAAATATATTCACATAAAACTATA
ACAGAAGCGTTCCCAGAAACTTATTTGTGATGTGTTTATTCAACTCGCAGAGTTGACCCTATCTTTTGATACAGCAGTTTT
TGAAACTCTCTTTTTGTAGAATCTGCAAGTGGATATTTGCAGCGCTTTGAGGCCTGCGGTGGAAAAGGAAATATCTTCACA
ATAAAAACTACACAGAAGCATTCTCAGTAACCTTCTTTGTAATGTGTGCATTCACCTCACAGACTTGAAACTTCCTCTTGA
ATTGAGCAGCTTGGAAACACACTTTTAGTGAAATCTGCAAGTGGATATTTGGAGCACCTTGAGGCCTGTTGTGGAAAAGGA
AAATATCTTCACATAAAAACTACACAGAAGCATTCCAATAAACTTGTTTGTGATATGTACCTTCAACTGACAGATTTGAAC
CCTTTCTTTTGATTAAATAGTTTTGAAAATCTCTTTTTGTAGAATCTGCAAGTGGATATTTGGAGTGCTTTGAGGCCTATG
GGTGGAAAAGGAAATATCTTTACATAAAAACTACACAGAAGCATTCTGAGAAACTACTTTGTGATGTGTGCATTCATATCA
ACATAGTTGAACCTATCTTTTGATAGAGCACTTTTGAGACTCTCTTTTTGTAGAATCTGCAAGTGGATATTTGGAGCCCTT
TTGCAGCCTATGGTGGAAAAGGAAACATCTTCACATAAAAACTACACAGAAGCCTTCTCAGAAACTACTTTGTGATGTGTG
GCGTTCAGCTCACAGACTTGAAACTTCCTCTTGATTGAGCAGTTTGGAAACACTCTTTAGTAAAATCTGCAAGTGGATATT
TCGGAGCACTTTGAGGCCTGTTGTGGAGAAGGAAATATCTTCACATAAAAACTACACAGACGCATTCCGAGAAACTTGTTT
TGTGATATGTGCATTCAACTGACAGAGTTGAACCTTTCTTTTGATTGACTAGTTTTGAAAATCTCTTTTTGTAGAATCTGC
CAAGTGGATATTTGGAGTGCTTTGAGGCCTATGGTGGAAAAGGAAATATCTTCATATGAAAACTACACAGAAGCATTCTGA
AGAAAATTCTTTGTGATGTGTGCATTCAAACCACAGACTTGAACTGATCTTTTGATAGAGCAGTTTTTAAAGTGTCTTTCT
TGTAGAATCTGCAAGTGGTTACTTGGAGACCTTTGTGGAAGATGGTGGAAAAGGAGAATGTCTTCCCGTAAAAACTACACA
AGATGCATTCTGAGAAACTTCTTTGTGATGTGTGCATTCATCTCACAGAGTTCAACCTATCTTTTCGTAGAGCAGTTTTGA
AAACTCTCTTTTCCTAGAATCTGTAAGTTGATATTTGGAGTCCTTTGCGGCCTATTGTGGAAAAGGAAATAACTTCACATG
GAAAACTACACAGAAGCTGAGAAACTTCTTTGTGATGTGTGCATTAATTTCCCAGAGTCGAACCTTTCTTTTGATTGAGCA
AGTTTTGAAACACTCTTTTTGTAGAATCTGCAAGTGGACATTTGAAGCACTTTGAGGCCTATTGTTGAAAAGGAAACATCT
TTCATATAAAAACAACAAGGAAGCATTCTGAGAAACCATTTTGTGCTGTGTGCATTCACCTCACAGAGTTCAACTTTATTT
TGATACAGCAGTTTTGAAACACTCTTCTTGTGGAATCTGCAAGTGGAAATTGGGAAATATTTAGGCATATGGTGGAAAAGG
GAAACATCCGCACATAAAAACTACACAGACACATTCTGTGAAACTTCTTTGTGCTGTGTGCATTCAAACCACAGAGTTGAA
ACCTATCTTTTGAATGAGCACTTTTGAAACTCTCTTTTCATAGTATCTGCAAGTGGATATTTGGAGCCTTTTGTGGCCTAC
CGGTGGGAAAGGAAATATCTTCATATAAAACTACACAGAAGCATTCTGAGAAACTTCTCAGTGATGTGAGCATTCTTCTCA
ACAGAGTTGAACTATCTTTTGATTGAGCAGTTTTGAAACACTGTTTTTTTTAGAATCTGCAAGTGAATATTTGGAGCCTTT
TTGGGTCTTATTGTGGAAAAGGAAATATCTTCACATAAAAACTACACAGAAGCATTCTGAGAAACTTCTTTGTCATGTGTG
GGATTCATCTCACAGAGTTAAATCTTTCTTTTGATTGAGCAGTTTGCAAACACTCTTTTTGTGGTATCTCCAGGAGGATAT
TTTGGAGTGCTTTGAGGCCTATGTTGGAAAAGGAAGTATCTTCCCTTAAAAGCTATGCAGAAGCATTCTGAGAAACTTCCT
TTCTGATGTGTGCATTCATCTCACCTAGTTGAACCTTTCTTTTGGTTGTGCACTTTTGAAACACTCTTTTTGTGGAATCTG
GCAAGTGGATATCTGGATCACTTTGACGTCTATTGTGGAAAAGGAAATATCTTCACATAAATACTACACAGAAGAATTCCG
GACATAGTTCTTTGTGATGTGTGCATTCAACTCACATAGTTGAAACCATCTCTTGATCGAGTAGTTTTGAACCTCTCTTGT
TTGTAGAATCTGAAAGTGGATATTTGTGTCCCCTGGCGGTCTATGGTGGAAAAGAAATATCTTCACAAAAATACTACACAG
GAAGCATTCTGAGAAACTTCTTTGTGATGTGTCCATTCATCCCACAGGAGTTGAACCTTTCTTTTGATTGAGCAGTTTTGA
AAATACTCCTTTTGTAGAATCTGCAAGTGGATATTTTGAGTGCTTTGAGAACTATTGTGGAAAAGGAATTATCTTCTCATA
AAAACCTACACTGAAGGATTCTGAGAAATTTCTTGTGATGTGTGCATTCATCTCACAGAGTTGAACATTTCCTATGATTGA
AGCAGTTTGGAAATATTCTTTTCATAGAATCTGGAAGTGGATATTTGGAGCCCTTTGAGGCCTATTGTGGAAAAGGAAATA
ATCTTCACATAAAAACTACAGAGAAGCATTCTGAGAAACTTCTTTGTGATGTGTGCATTCATCAAACAGAATTGAACATTT
TCTTTTTTTGTGCAGTTTTGAAACAATCTTCTTGTAGTATCTGCAAGTGGATATTTGGAGCGTTTTAAGACCTAAGGTGGG
GAAAGGAAATATCTTCACATAAAAATTACACAGAGAGATTCTGAGAAACTTCTTTGTGATGTGTGCATTCATCTCATATAT
TTTGAACCTTTCTTTTCATTGTGCAGTTTCCAAGCAATCTTTTTCTAGAATATGTAAGTGGATATTTGGAGCACTTTGTGG
GACTATGGAGGGAAAAGAAATGTCTTCACATAAAAACTACACAGAAGCATTGGGAGAAAATTCTTGTGATATTTGTGTTCA
AACCCACAAAGTTGAACATATTGTTTGATAGAGCAGTTGTGAAACTCTCTTTTTGTAGAATCTGCAAGTGGGTATTTGGAG
GCCCTTTGTGGCCCATGGTAGAAAAGGAACTATCTTCACAGAAAAACTACCCAGAAGCATTTTGAGAAACTCCTTTGTGAT
TTTGTGCACTCATCTCACGGTGTTGAAACTTTATTTTTATTGAGCAATTTTGAACATTCCTTTTTATAGAATCTACAAGTG
GGATATTTGGAGTGGTTTGAGACCTATGGTAGAAAAAGAACTATCTTCACCGAAAAACCACACAGAAGCATTTTGAGAAGC
CTTCTTTTTGATGTATGCATTCAACTCACAGAGACGAACTGATCTTTTGATAGAGCAGTTTTGAAACTCACTTTTGTAGAA
ATCTGCAGGTGGATATTTGGAGTACATTGCGGCCTATGGTGAAAAAGGAACTATCTTCGCATGAGAACCAGGCAGAAACAT
TTCTGAGAAACTAGTTTGTGATGTGTGCATTCATCTCACAGAGTTGAAATCATTTTTTGATTTGAGTAGTTTGGAAACACT
TCTTTTTGTGGAATCTCTAAGGGCATATTTGAAGCGTTTTGCACGCTGTTGTGGAAAAGGAAATATCTTCACATAAAAACT
TACACAGAAGCATTCTGAGAAACTACTTTGTGATGTGGGCATTCATGTCACAGTTTTGAACCTTCCATTTGATTGAGCAGT
TTTTGAAATACTCGTTTGGTAGAATGTACAAGTGAATATTTGGAGCACTTTGAGGCCTATGATAGAAACGGAAATATGTTT
TACATAAAAACTACACAGAAGCATGCTGAGAAACCTCTTTGTGATGTGTGTATTCACCTCCGGGAGTTCAACCTATCATTT
TGACAGAGCGGTTTTGAAACTCTTTTTGTAGAATCTCCAAGTGGATATTTGGAGCCCTTTGCATTCTATTGTGAAAAGGAA
AATATCTTCACATCAAAACTACACAGAACGCATTCTGAGAAACTTCTTTGTGATGTTTGCTTTCAACTCACAGAATTGAAC
CCTTTTGTTTGAGTAGTTTTGAAACTCTCTTTTTGTAGAATCTAGAAGTGGATATTTAGAACGCTTGGAGGCCTATGGTGC
CAAAAACGAATAACTTCACACAAAAAATACACAGAAGCATTCTGAGAAACTTCTTTACGATGTCTGCATTCACCTCACAGA
ATTTGAATGTCTCTTTTGATTGAGCAGTTTGGAAGCACTCTTTCGGTAGAATCTGCAAGTGGATATGGAGAGAGCTTTGAG
GGCCTGTTGTGGAAAACTAAATGTCTTCATATAAAAGCTACACAGAAGCATTCTGAGAAACTCCTTTGTTATGTGTGCATT
TCATCTCACAGAGTTGAACCTTTCTTTTGATTCGGCAGTTTTGAAACACGGTTTCTGTAGAATCTTCAAGTGGATATTTGG
GAGCACTTTTCTGCCTATTGTGTAAAAGGAAATATCTTTACGTAAGAACTACACAGAAGCATTCTGAGAAACTTCTTTGTG
GATGTTCTTAACTCACAGCGTTAAACTTACCTTTGGTAGAGCAGTTTTGAAACTCTCTTTTTGTGGAAAATGTAAGTGGGT
TATTTAGAGCCATTTGTGGCCTATGGTGGAAAGGAAAATATCTTCACATAAAAACTACACAGAAGCATTCTGAGAAACTAC
CCTTTTGATGTGTGTATTTGTCTCAGACTGGAACCTTCCTTTTGATTGAGCAGTTCTGAAACACTCTTTTTGTAGAATCTG
GGAAGTGCATATTTGGAGTGCTTTGAGGCCTATGGTGGAAAAAGAAATATCTTCATTTAAAAACTACACAGAAGCATTCTG
GAGAAACTTCTTTGTGATGTGTGTATTCATACCACAGAGTCGAAACTATCGTTTGAGAGAGCATTTCGAAACTTTCTTTTT
TGTAGGATCTGCAAGTGGATATTTGGAGGGCTTTCAGGCCTATGGTGGAAAAGGAAATATCTTCACATAAACACTACTCAG
GAAGCATTCTGAGAAACTTCTTCACGATGGTTGCACTAAACTCTCAGAGTTGAACTTATCTTTTGATAGAGCAGTTTTGAA
AACTCTGTGTTACTAGAATCTGCATGTGGTTATTTGGAGTCCTTTGTGGCCGATGGTGGAAAAGGAAATATCTTCCCCTAA
AAAAGTACACAGAAGCATTCTGAGAAACTTTTTTGACATGTGTGCACTAATCTCACAGAGTTTAATCTATCATTTGATTGA
AGCAGTTTTAAAAAACTTTTTTTGTGGAATCTGCAATTGGATATTTGGAACGCTTTGAGGCCTATTGTGGAAAAGGCAATA
ATCTTCACATAAAAACTACACAGAAACATTCCGAGAAACTTCTCTGTGATGTGTGCACTCATCTCACGGAGTTGAACCTTT
TCTTTGATTGACAAGTTTTGAAAGACTATGTTTCTATAATGTGCAAGTGGATATTTGGAGTGCTTTGAGGCATATGGTGGA
AAAAGGAAATATATTCACATAAAACTATACAGAAGCGTTCCCAGAAACTTATTTGTGATGTGTTTATTCAACTCGCAGAGT
TTGACCCTATCTTTTGATACAGCAGTTTTGAAACTCTCTTTTTGTAGAATCTGCAAGTGGATATTTGCAGCGCTTTGAGGC
CCTGCGGTGGAAAAGGAAATATCTTCACATAAAAACTACACAGAAGCATTCTCAGTAACTTCTTTGTAATGTGTGCATTCA
ACCTCACAGACTTGAAACTTCCTCTTGATTGAGCAGCTTGGAAACACACTTTTAGTGAAATCTGCAAGTGGATATTTGGAG
GCACCTTGAGGCCTGTTGTGGAAAAGGAAATATCTTCACATAAAAACTACACAGAAGCATTCCAATAAACTTGTTTGTGAT
TATGTACCTTCAACTGACAGATTTGAACCTTTCTTTTGATTAAATAGTTTTGAAAATCTCTTTTTGTAGAATCTGCAAGTG
GGATATTTGGAGTGCTTTGAGGCCTATGGTGGAAAAGGAAATATCTTTACATAAAAACTACACAGAAGCATTCTGAGAAAC
CTACTTTGTGATGTGTGCATTCATATCACATAGTTGAACCTATCTTTTGATAGAGCACTTTTGAAACTCTCTTTTTGTAGA
AATCTGCAAGTGGATATTTGGAGCCCTTTGCAGCCTATGGTGGAAAAGGAAACATCTTCACATAAAAACTACACAGAAGCA
ATTCTCAGAAACTACTTTGTGATGTGTGCGTTCAGCTCACAGACTTGAAACTTCCTCTTGATTGAGCAGTTTGGAAACACT
TCTTTAGTAAAATCTGCAAGTGGATATTCGGAGCACTTTGAGGCCTGTTGTGGAGAAGGAAATATCTTCACATAAAAACTA
ACACAGACGCATTCCGAGAAACTTGTTTGTGATATGTGCATTCAACTGACAGAGTTGAACCTTTCTTTTGATTGACTAGTT
TTTGAAAATCTCTTTTTGTAGAATCTGCAAGTGGATATTTGGAGTGCTTTGAGGCCTATGGTGGAAAAGGAAATATCTTCA
ATATGAAAACTACACAGAAGCATTCTGAGAAAATTCTTTGTGATGTGTGCATTCAAACCACAGACTTGAACTGATCTTTTG
ATAGAGCAGTTTTTAAAGTGTCTTTCTGTAGAATCTGCAAGTGGTTACTTGGAGACCTTTGTGGAAGATGGTGGAAAAGGA
AAATGTCTTCCCGTAAAAACTACACAGATGCATTCTGAGAAACTTCTTTGTGATGTGTGCATTCATCTCACAGAGTTCAAC
CCTATCTTTTCGTAGAGCAGTTTTGAAACTCTCTTTTCCTAGAATCTGTAAGTTGATATTTGGAGCCCTTTGCGGCCTATT
TGTGGAAAAGGAAATAACTTCACATGAAAACTACACAGAAGCTGAGAAACTTCTTTGTGATGTGTGCATTAATTTCCCAGA
AGTCGAACCTTTCTTTTGATTGAGCAGTTTTGAAACACTCTTTTTGTAGAATCTGCAAGTGGACATTTGAAGCACTTTGAG
GGCCTATTGTTGAAAAGGAAACATCTTCATATAAAAACAACAAGGAAGCATTCTGAGAAACCATTTTGTGCTGTGTGCATT
TCACCTCACAGAGTTCAACTTTATTTGATACAGCAGTTTTGAAACACTCTTCTTGTAGAATCTGCAAGTGGAAATTGGGAA
AATATTTAGGCATATGGTGGAAAAGGAAACATCCGCACATAAAAACTACACAGACACATTCTGTGAAACTTCTTTGTGCTG
GTGTGCATTCAAACCACAGAGTTGAACCTATCTTTTGAATGAGCAGTTTTGAAACTCTCTTTTCATAGTATCTGCAAGTGG
GATATTTGGAGCCTTTTGTGGCCTACGGTGGGAAAGGAAATATCTTCATATAAAAACTACACAGAAGCATTCTGAGAAACT
TTCTCAGTGATGTGAGCATTCTTCTCACAGAGTTGAACTATCTTTTGATTGAGCAGTTTTGAAACACTGTTTTTTTTAGAA
ATCTGCAAGTGAATATTTGGAGCCTTTTGGGTCTTATTGTGGAAAAGGAAATATCTTCACATAAAAACTACACAGAAGCAT
TTCTGAGAAACTTCTTTGTCATGTGTGGATTCATCTCACAGAGTTAAATCTTTCTTTTGATTGAGCAGTTTGCAAACACTC
CTTTTTGTGGTATCTCCAGGAGGATATTTGGAGTGCTTTGAGGCCTATGTTGGAAAAGGAAGTATCTTCCCTTAAAAGCTA
AGCAGAAGCATTCTGAGAACTTCCTTCTGATGTGTGCATTCATCTCACCTAGTTGAACCTTTCTTTTGGTTGTGCACTTTT
TGAAACACTCTTTTTGTGGAATCTGCAAGTGGATATCTGGATCACTTTGACGTCTATTGTGGAAAAGGAAATATCTTCACA
ATAAAAACTACACAGAAGAATTCCGACATAGTTCTTTGTGATGTGTGCATTCAACTCACATAGTTGAAACCATCTCTTGAT
TCGAGTAGTTTTGAACCTCTCTTGTTGTAGAATCTGAAAGTGGATATTTGTGTCCCCTGGCGGTCTATGGTGGAAAAGAAA
ATATCTTCACAAAAATACTACACAGAAGCATTCTGAGAAACTTCTTTGTGATGTGTCCATTCATCTCACAGAGTTGAACCT
TTTCTTTTGATTGAGCAGTTTTGAAATACTCCTTTTGTAGAATCTGCAAGTGGATATTTTGAGTGCTTTGAGAACTATTGT
TGGAAAAGGAATTATCTTCTCATAAAACCTACACTGAAGGATTCTGAGAAATTTCTTGTGATGTGTGCATTCATCTCACAG
GAGTTGAACATTTCCTATGATTGAGCAGTTTGGAAATATTCTTTTCATAGAATCTGGAAGTGGATATTTGGAGCCCTTTGA
AGGCCTATTGTGGAAAAGGAAATATCTTCACATAAAAACTACAGAGAAGCATTCTGAGAAACTTCTTTGTGATGTGTGCAT
TTCATCAAACAGAATTGAACATTTCTTTTTTTGTGCAGTTTTGAAACAATCTTCTTGTAGTATCTGCAAGTGGATATTTGG
GAGCGTTTTAAGACCTAAGGTGGGAAAGGAAATATCTTCACATAAAAATTACACAGAGAGATTCTGAGAAACTTCTTTGTG
GATGTGTGCATTCATCTCATATATTTGAACCTTTCTTTTCATTGTGCAGTTTCCAAGCAATCTTTTTCTAGAATATGTAAG
GTGGATATTTGGAGCACTTTGTGGACTATGGAGGGAAAAGAAATGTCTTCACATAAAAACTACACAGAAGCATTGGGAGAA
AAATTCTTGTGATATTTGTGTTCAACCCACAAAGTTGAACATATTGTTTGATAGAGCAGTTGTGAAACTCTCTTTTTGTAG
GAATCTGCAAGTGGGTATTTGGAGCCCTTTGTGGCCCATGGTAGAAAAGGAACTATCTTCACAGAAAAACTACCCAGAAGC
CATTTTGAGAAACTCCTTTGTGATTTGTGCACTCATCTCACGGTGTTGAAACTTTATTTTTATTGAGCAATTTTGAACATT
TCCTTTTTATAGAATCTACAAGTGGATATTTGGAGTGGTTTGAGACCTATGGTAGAAAAAGAACTATCTTCACCGAAAAAC
CCACACAGAAGCATTTTGAGAAGCTTCTTTTTGATGTATGCATTCAACTCACAGAGACGAACTGATCTTTTGATAGAGCAG
GTTTTGAAACTCACTTTTGTAGAATCTGCAGGTGGATATTTGGAGTACATTGCGGCCTATGGTGAAAAAGGAACTATCTTC
CGCATGAGAACCAGGCAGAAACATTCTGAGAAACTAGTTTGTGATGTGTGCATTCATCTCACAGAGTTGAAATCATTTTTT
TGATTTGAGTAGTTTGGAAACACTCTTTTTGTGGAATCTCTAAGGGCATATTTGAAGCGTTTTGCACGCTGTTGTGGAAAA
AGGAAATATCTTCACATAAAAACTACACAGAAGCATTCTGAGAAACTACTTTGTGATGTGGGCATTCATGTCACGGTTTTG
GAACCTTCCATTTGATTGAGCAGTTTTGAAATACTCGTTTGGTAGAATGTACAAGTGAATATTTGGAGCACTTTGAGGCCT
TATGATAGAAACGGAAATATGTTTACATAAAAACTACACAGAAGCATGCTGAGAAACCTCTTTGTGATGTGTGTATTCACC
CTCCGGGAGTTCAACCTATCATTTGACAGAGCGGTTTTGAAACTCTTTTTGTAGAATCTCCAAGTGGATATTTGGAGCCCT
TTTGCATTCTACTGTGAAAAGGAAATATCTTCACATCAAAACTACACAGACGCATTCTGAGAAACTTCTTTGTGATGTTTG
GCTTTCAACTCACAGAATTGAACCTTTTGTTTGAGTAGTTTTGAAACTCTCTTTTTGTAGAATCTAGAAGTGGATATTTAG
GAACGCTTGGAGGCCTATGGTGCAAAAACGAATAACTTCACACAAAAAATACACAGAAGCATTCTGAGAAACTTCTTTACG
GATGTCTGCATTCACCTCACAGATTTGAATGTCTCTTTTGATTGAGCAGTTTGGAAGCACTCTTTCGGTAGAATCTGCAAG
GTGGATATGGAGAGAGCTTTGAGGCCTGTTGTGGAAAACTAAATGTCTTCATATAAAAGCTACACAGAAGCATTCTGAGAA
AACTCCTTTGTTATGTGTGCATTCATCTCACAGAGTTGAACCTTTCTTTTGATTCGGCAGTTTTGAAACACGGTTTTTGTA
AGAATCTTCAAGTGGATATTTGGAGCACTTTTCTGCCTATTGTGTAAAAGGAAATATCTTTACGTAAGAACTACACAGAAG
GCATTCTGAGAAACTTCTTTGTGATGTTCTTAACTCACAGCGTTAAACTTACCTTTGGTAGAGCAGTTTTGAAACTCTCTT
TTTTGTGGAAAATGTAAGTGGGTATTTAGAGCCATTTGTGGCCTATGGTGGAAAGGAAAATATCTTCACATAAAAACTACA
ACAGAAGCATTCTGAGAAACTACCTTTTGATGTGTGTATTTGTCTCAGACTGGAACCTTCCTTTTGATTGAGCAGTTCTGA
AAACACTCTTTTTGTAGAATCTGGAAGTGCATATTTGGAGTGCTTTGAGGCCTATGGTGGAAAAAGAAATATCTTCATTTA
AAAAACTACACAGAAGCATTCTGAGAAACTTCTTTGTGATGTGTGTATTCATACCACAGAGTCGAAACTATCGTTTGAGAG
GAGCATTTCGAAACTTTCTTTTTGTAGGATCTGCAAGTGGATATTTGGAGGGCTTTCAGGCCTATGGTGGAAAAGGAAATA
ATCTTCACATAAACACTACTCAGAAGCATTCTGAGAAACTTCTTCACGATGGTTGCACTAAACTCTCAGAGTTGAACTTAT
TCTTTTGATAGAGCAGTTTTGAAACTCTGTGTTACTAGAATCTGCATGTGGTTATTTGGAGTCCTTTGTGGCCGATGGTGG
GAAAAGGAAATATCTTCCCCTAAAAAGTACACAGAAGCATTCTGAGAAACTTTTTTGACATGTGTGCACTAATCTCACAGA
AGTTTAATCTATCATTTGATTGAGCAGTTTTAAAAAACTTTTTTTGTGGAATCTGCAATTGGATATTTGGAACGCTTTGAG
GGCCTATTGTGGAAAAGGCAATATCTTCACATAAAAACTACACAGAAACATTCCGAGAACTTCTCTGTGATGTGTGCACTC
CATCTCACGGAGTTGAACCTTTCTTTGATTGACAAGTTTTGAAAGACTATGTTTCTATAATGTGCAAGTGGATATTTGGAG
GTGCTTTGAGGCATATGGTGGAAAAGGAAATATATTCACATAAAACTATACAGAAGCGTTCCCAGAAACTTATTTGTGATG
GTGTTTATTCAACTCGCAGAGTTGACCCTATCTTTTGATACAGCAGTTTTGAAACTCTCTTTTTGTAGAATCTGCAAGTGG
GATATTTGCAGCGCTTTGAGGCCTGCGGTGGAAAAGGAAATATCTTCACATAAAAACTACACAGAAGCATTCTCAGTAACT
TTCTTTGTAATGTGTGCATTCACCTCACAGACTTGAAACTTCCTCTTGATTGAGCAGCTTGGAAACACACTTTTAGTGAAA
ATCTGCAAGTGGATATTTGGAGCACCTTGAGGCCTGTTGTGGAAAAGGAAATATCTTCACATAAAAACTACACAGAAGCAT
TTCCAATAAACTTGTTTGTGATATGTACCTTCAACTGACAGATTTGAACCTTTCTTTTGATTAAATAGTTTTGAAAATCTC
CTTTTTGTAGAATCTGCAAGTGGATATTTGGAGTGCTTTGAGGCCTATGGTGGAAAAGGAAATATCTTTACATAAAAACTA
ACACAGAAGCATTCTGAGAAACTACTTTGTGATGTGTGCATTCATATCACATAGTTGAACCTATCTTTTGATAGAGCACTT
TTTGAAACTCTCTTTTTGTAGAATCTGCAAGTGGATATTTGGAGCCCTTTGCAGCCTATGGTGGAAAAGGAAACATCTTCA
ACATAAAAACTACACAGAAGCATTCTCAGAAACTACTTTGTGATGTGTGCGTTCAGCTCACAGACTTGAAACTTCCTCTTG
GATTGAGCAGTTTGGAAACACTCTTTAGTAAAATCTGCAAGTGGATATTCGGAGCACTTTGAGGCCTGTTGTGGAGAAGGA
AAATATCTTCACATAAAAACTACACAGACGCATTCCGAGAAACTTGTTTGTGATATGTGCATTCAACTGACAGAGTTGAAC
CCTTTCTTTTGATTGACTAGTTTTGAAAATCTCTTTTTGTAGAATCTGCAAGTGGATATTTGGAGTGCTTTGAGGCCTATG
GGTGGAAAAGGAAATATCTTCATATGAAAACTACACAGAAGCATTCTGAGAAAATTCTTTGTGATGTGTGCATTCAAACCA
ACAGACTTGAACTGATCTTTTGATAGAGCAGTTTTTAAAGTGTCTTTCTGTAGAATCTGCAAGTGGTTACTTGGAGACCTT
TTGTGGAAGATGGTGGAAAAGGAGAATGTCTTCCCGTAAAAACTACACAGATGCATTCTGAGAAACTTCTTTGTGATGTGT
TGCATTCATCTCACAGAGTTCAACCTATCTTTTCGTAGAGCAGTTTTGAAACTCTCTTTTCCTAGAATCTGTAAGTTGATA
ATTTGGAGCCCTTTGCGGCCTATTGTGGAAAAGGAAATAACTTCACATGAAAACTACACAGAAGCTGAGAAACTTCTTTGT
TGATGTGTGCATTAATTTCCCAGAGTCGAACCTTTCTTTTGATTGAGCAGTTTTGAAACACTCTTTTTGTAGAATCTGCAA
AGTGGACATTTGAAGCACTTTGAGGCCTATTGTTGAAAAGGAAACATCTTCATATAAAAACAACAAGGGAAAGCATTCTGA
AGAAACCATTTTGTGCTGTGTGCATTCACCTCACAGAGTTCAACTTTATTTGATACAGCAGTTTTGAAACACTCTTCTTGT
TAGAATCTGCAAGTGGAAATTGGGAAATATTTAGGCATATGGTGGAAAAGGAAACATCCGCACATAAAAACTACACAGACA
ACATTCTGTGAAACTTCTTTGTGCTGTGTGCATTCAAACCACAGAGTTGAACCTATCTTTTGAATGAGCAGTTTTGAAACT
TCTCTTTTCATAGTATCTGCAAGTGGATATTTGGAGCCTTTTGTGGCCTACGGTGGGAAAGGAAATATCTTCATATAAAAA
ACTACACAGAAGCATTCTGAGAAACTTCTCAGTGATGTGAGCATTCTTCTCACAGAGTTGAACCTTTCTTTTGATTGAGCA
AGTTTTGAAACACTGTTTTTTTTAGAATCTGCAAGTGAATATTTGGAGCCTTTTGGGTCTTATTGTGGAAAAGGAAATATC
CTTCACATAAAAACTACACAGAAGCATTCTGAGACACTTCTTTGTGGTATGTGCATTCATCTCACAGAGGTGAAACTTTCT
TTTTGATGGAGCAGTTTTGGAAATCTCTTTTTGTAGAATCTGCAAGTGGATATTTGGAGCACTTTGAGGCCCATTGTGGAA
AAAGGAAATATCTTTACATAAAAACTACACAGAAATCTGAGAAACATCTTTTTGTTGTGCGCATTCAACTCACAGAGTTGA
AACTATCTTTTGATTGTGCAGTTTTGAAACACTCTTTTTGTAGAATGTGAAAGTGGATATTTTGAGCGCTTTGAGGCCTAT
TTGTGGAAAAAGAAATATCTTCAATTAAAAACTACACAGAAGCATTCTGAGAAACTTCTTTGTGATGTGTGGATTCATCTC
CACAGAGTTAAATCTTTCTTTTGATTGAGCAGTTTGCAAACACTCTTTTTGTGGTATCTCCAGGAGGATATTTGGAGTGCT
TTTGAGGCCTATGTTGGAAAAGGAAGTATCTTCCCTTAAAAGCTATGCAGAAGCATTCTGAGAAACTTCCTTCTGATGTGT
TGCATTCATCTCACCTAGTTGAACCTTTCTTTTGGTTGTGCACTTTTGAAACACTCTTTTTGTGGAATCTGCAAGTGGATA
ATCTGGATCACTTTGACGTCTATTGTGGAAAAGGAAATATCTTCACATAAAAACTACACAGAAGAATTCCGACATAGTTCT
TTTGTGATGTGTGCATTCAACTCACATAGTTGAAACCATCTCTTGATCGAGTAGTTTTGAACCTCTCTTGTTGTAGAATCT
TGAAAGTGGATATTTGTGTCCCCTGGCGGTCTATGGTGGAAAAGAAATATCTTCACAAAAATACTACACAGAAGCATTCTG
GAGAAACTTCTTTGTGATGTGTCCATTCATCTCACAGAGTTGAACCTTTCTTTTGATTGAGCAGTTTTGAAATACTCCTTT
TTGTAGAATCTGCAAGTGGATATTTTGAGTGCTTTGAGAACTATTGTGGAAAAGGAATTATCTTCTCATAAAACCTACACT
TGAAGGATTCTGAGAAATTTCTTGTGATGTGTGCATTCATCTCACAGAGTTGAACATTTCCTATGATTGAGCAGTTTGGAA
AATATTCTTTTCATAGAATCTGGAAGTGGATATTTGGAGCCCTTTGAGGCCTATTGTGGAAAAGGAAATATCTTCACATAA
AAAACTACAGAGAAGCATTCTGAGAAACTTCTTTGTGATGTGTGCATTCATCAAACAGAATTGAACATTTCTTTTTTTGTG
GCAGTTTTGAAACAATCTTCTTGTAGTATCTGCAAGTGGATATTTGGAGCGTTTTAAGACCTAAGGTGGGAAAGGAAATAT
TCTTCACATAAAAATTACACAGAGAGATTCTGAGAAACTTCTTTGTGATGTGTGCATTCATCTCATATATTTGAACCTTTC
CTTTTCATTGTGCAGTTTCCAAGCAATCTTTTTCTAGAATATGTAAGTGGATATTTGGAGCACTTTGTGGACTATGGAGGG
GAAAAGAAATGTCTTCACATAAAAACTACACAGAAGCATTGGGAGAAAATTCTTGTGATATTTGTGTTCAACCCACAAAGT
TTGAACATATTGTTTGATAGAGCAGTTGTGAAACTCTCTTTTTGTAGAATCTGCAAGTGGGTATTTGGAGCCCTTTGTGGC
CCCATGGTAGAAAAGGAACTATCTTCACAGAAAAACTACCCAGAAGCATTTTGAGAAACTCCTTTGTGATTTGTGCACTCA
ATCTCACGGTGTTGAAACTTTATTTTTATTGAGCAATTTTGAACATTCCTTTTTATAGAATCTACAAGTGGATATTTGGAG
GTGGTTTGAGACCTATGGTAGAAAAAGAACTATCTTCACCGAAAAACCACACAGAAGCATTTTGAGAAGCTTCTTTTTGAT
TGTATGCATTCAACTCACAGAGACGAACTGATCTTTTGATAGAGCAGTTTTGAAACTCACTTTTGTAGAATCTGCAGGTGG
GATATTTGGAGTACATTGCGGCCTATGGTGAAAAAGGAACTATCTTCGCATGAGAACCAGGCAGAAACATTCTGAGAAACT
TAGTTTGTGATGTGTGCATTCATCTCACAGAGTTGAAATCATTTTTTGATTTGAGTAGTTTGGAAACACTCTTTTTGTGGA
AATCTCTAAGGGCATATTTGAAGCGTTTTGCACGCTGTTGTGGAAAAGGAAATATCTTCACATAAAAACTACACAGAAGCA
ATTCTGAGAAACTACTTTGTGATGTGGGCATTCATGTCACGGTTTTGAACCTTCCATTTGATTGAGCAGTTTTGAAATACT
TCGTTTGGTAGAATGTACAAGTGAATATTTGGAGCACTTTGAGGCCTATGATAGAAACGGAAATATGTTTACATAAAAACT
TACACAGAAGCATGCTGAGAAACCTCTTTGTGATGTGTGTATTCACCTCCGGGAGTTCAACCTATCATTTGACAGAGCGGT
TTTTGAAACTCTTTTTGTAGAATCTCCAAGTGGATATTTGGAGCCCTTTGCATTCTACTGTGAAAAGGAAATATCTTCACA
ATCAAAACTACACAGACGCATTCTGAGAAACTTCTTTGTGATGTTTGCTTTCAACTCACAGAATTGAACCTTTTGTTTGAG
GTAGTTTTGAAACTCTCTTTTTGTAGAATCTAGAAGTGGATATTTAGAACGCTTGGAGGCCTATGGTGCAAAAACGAATAA
ACTTCACACAAAAAATACACAGAAGCATTCTGAGAAACTTCTTTACGATGTCTGCATTCACCTCACAGATTTGAATGTCTC
CTTTTGATTGAGCAGTTTGGAAGCACTCTTTCGGTAGAATCTGCAAGTGGATATGGAGAGAGCTTTGAGGCCTGTTGTGGA
AAAACTAAATGTCTTCATATAAAAGCTACACAGAAGCATTCTGAGAAACTCCTTTGTTATGTGTGCATTCATCTCACAGAG
GTTGAACCTTTCTTTTGATTCGGCAGTTTTGAAACACGGTTTCTGTAGAATCTTCAAGTGGATATTTGGAGCACTTTTCTG
GCCTATTGTGTAAAAGGAATATCTTTACGTAAGAACTACACAGAAGCATTCTGAGAAACTTCTTTGTGATGTTCTTAACTC
CACAGCGTTAAACTTACCTTTGGTAGAGCAGTTTTGAAACTCTCTTTTTGTGGAAAATGTAAGTGGGTATTTAGAGCCATT
TTGTGGCCTATGGTGGAAAGGAAAATATCTTCACATAAAAACTACACAGAAGCATTCTGAGAAACTACCTTTTGATGTGTG
GTATTTGTCTCAGACTGGAACCTTCCTTTTGATTGAGCAGTTCTGAAACACTCTTTTTGTAGAATCTGGAAGTGCATATTT
TGGAGTGCTTTGAGGCCTATGGTGGAAAAAAGAAATATCTTCATTTAAAAACTACACAGAAGCATTCTGAGAAACTTCTTT
TGTGATGTGTGTATTCATACCACAGAGTCGAAACTATCGTTTGAGAGAGCATTTCGAAACTTTCTTTTTGTAGGATCTGCA
AAGTGGATATTTGGAGGGCTTTCAGGCCTATGGTGGAAAAGGAAATATCTTCACATAAACACTACTCAGAAGCATTCTGAG
GAAACTTCTTCACGATGGTTGCACTAAACTCTCAGAGTTGAACTTATCTTTTGATAGAGCAGTTTTGAAACTCTGTGTTAC
CTAGAATCTGCATGTGGTTATTTGGAGTCCTTTGTGGCCGATGGTGGAAAAGGAAATATCTTCCCCTAAAAAGTACACAGA
AAGCATTCTGAGAAACTTTTTTGACATGTGTGCACTAATCTCACAGAGTTTAATCTATCATTTGATTGAGCAGTTTTAAAA
AAACTTTTTTTGTGGAATCTGCAATTGGATATTTGGAACGCTTTGAGGCCTATTGTGGAAAAGGCAATATCTTCACATAAA
AAACTACACAGAAACATTCCGAGTAAACTTCTCTGTGATGTGTGCACTCATCTCACGGAGTTGAACCTTTCTTTGATTGAC
CAAGTTTTGAAAGACTATGTTTCTATAATGTGCAAGTGGATATTTGGAGTGCTTTGAGGCATATGGTGGAAAAGGAAATAT
TATTCACATAAAACTATACAGAAGCGTTCCCAGAAACTTATTTGTGATGTGCTTATTCAACTCGCAGAGTTGACCCTATCT
TTTTGATACAGCAGTTTTGAAACTCTCTTTTTGTAGAATCTGCAAGTGGATATTTGCAGCGCTTTGAGGCCTGCGGTGGAA
AAAGGAAATATCTTCACATAAAAACTACACAGAAGCATTCTCAGTAACTTCTTTGTAATGTGTGCATTCACCTCACAGACT
TTGAAACTTCCTCTTGATTGAGCAGCTTGGAAACACACTTTTAGTGAAATCTGCAAGTGGATATTTGGAGCACCTTGAGGC
CCTGTTGTGGAAAAGGAAATATCTTCACATAAAAACTACACAGAAGCATTCCAATAAACTTGTTTGTGATATGTACCTTCA
AACTGACAGATTTGAACCTTTCTTTTGATTAAATAGTTTTGAAAATCTCTTTTTGTAGAATCTGCAAGTGGATATTTGGAG
GTGCTTTGAGGCCTATGGTGGAAAAGGAAATATCTTTACATAAAAACTACACAGAAGCATTCTGAGAAACTACTTTGTGAT
TGTGTGCATTCATATCACATAGTTGAACCTATCTTTTGATAGAGCACTTTTGAAACTCTCTTTTTGTAGAATCTGCAAGTG
GGATATTTGGAGCCCTTTGCAGCCTATGGTGGAAAAGGAAACATCTTCACATAAAAACTACACAGAAGCCTTCTCAGAAAC
CTACTTTGTGATGTGTGCGTTCAGCTCACAGACTTGAAACTTCCTCTTGATTGAGCAGTTTGGAAACACTCTTTAGTAAAA
ATCTGCAAGTGGATATTCGGAGCACTTTGAGGCCTGTTGTGGAGAAGGAAATATCTTCACATAAAAACTACACAGACGCAT
TTCCGAGAAACTTGTTTGTGATATGTGCATTCAACTGACAGAGTTGAACCTTTCTTTTGATTGACTAGTTTTGAAAATCTC
CTTTTTGTAGAATCTGCAAGTGGATATTTGGAGTGCTTTGAGGCCTATGGTGGAAAAGGAAATATCTTCATATGAAAACTA
ACACAGAAGCATTCTGAGAAAATTCTTTGTGATGTGTGCATTCAAACCACAGTACTTGAACTGATCTTTTGATAGAGCAGT
TTTTTAAAGTGTCTTTCTGTAGAATCTGCAAGTGGTTACTTGGAGACCTTTGTGGAAGATGGTGGAAAAGGAAATGTCTTC
CCCGTAAAAACTACACAGATGCATTCTGAGAAACTTCTTTGTGATGTGTGCATTCATCTCACAGAGTTCAACCTATCTTTT
TCGTAGAGCAGTTTTGAAACTCTCTTTTCCTAGAATCTGTAAGTTGATATTTGGAGCCCTTTGCGGCCTATTGTGGAAAAG
GGAAATAACTTCACATGAAAACTACACAGAAGCTGAGAAACTTCTTTGTGATGTGTGCATTAATTTCCCAGAGTCGAACCT
TTTCTTTTGATTGAGCAGTTTTGAAACACTCTTTTTGTAGAATCTGCAAGTGGACATTTGAAGCACTTTGAGGCCTATTGT
TTGAAAAGGAAACATCTTCATATAAAAACAACAAGGAAGCATTCTGAGAAACCATTTTGTGCTGTGTGCATTCACCTCACA
AGAGTTCAACTTTATTTGATACAGCAGTTTTGAAACACTCTTCTTGTAGAATCTGCAAGTGGAAATTGGGAAATATTTAGG
GCATATGGTGGAAAAGGAAACATCCGCACATAAAAACTACACAGACACATTCTGTGAAACTTCTTTGTGCTGTGTGCATTC
CAAACCACAGAGTTGAACCTATCTTTTGAATGAGCAGTTTTGAAACTCTCTTTTCATAGTATCTGCAAGTGGATATTTGGA
AGCCTTTTGTGGCCTACGGTGGGAAAGGAAATATCTTCATATAAAAACTACACAGAAGCATTCTGAGAAACTTCTCAGTGA
ATGTGAGCATTCTTCTCACAGAGTTGAACTATCTTTTGATTGAGCAGTTTTGAAACACTGTTTTTTTTAGAATCTGCAAGT
TGAATATTTGGAGCCTTTTGGGTCTTATTGTGGAAAAGGAAATATCTTCACATAAAAACTACACAGAAGCATTCTGAGAAA
ACTTCTTTGTCATGTGTGGATTCATCTCACAGAGTTAAATCTTTCTTTTGATTGAGCAGTTTGCAAACACTCTTTTTGTGG
GTATCTCCAGGAGGATATTTGGAGTGCTTTGAGGCCTATGTTGGAAAAGGAAGTATCTTCCCTTAAAAGCTAGCAGAAGCA
ATTCTGAGAACTTCCTTCTGATGTGTGCATTCATCTCACCTAGTTGAACCTTTCTTTTGGTTGTGCACTTTTGAAACACTC
CTTTTTGTGGAATCTGCAAGTGGATATCTGGATCACTTTGACGTCTATTGTGGAAAAGGAAATATCTTCACATAAAAACTA
ACACAGAAGAATTCCGACATAGTTCTTTGTGATGTGTGCATTCAACTCACATAGTTGAAACCATCTCTTGATCGAGTAGTT
TTTGAACCTCTCTTGTTGTAGAATCTGAAAGTGGATATTTGTGTCCCCTGGCGGTCTATGGTGGAAAAGAAATATCTTCAC
CAAAAATACTACACAGAAGCATTCTGAGAAACTTCTTTGTGATGTGTCCATTCATCTCACAGAGTTGAACCTTTCTTTTGA
ATTGAGCAGTTTTGAAATACTCCTTTTGTAGAATCTGCAAGTGGATATTTTGAGTGCTTTGAGAACTATTGTGGAAAAGGA
AATTATCTTCTCATAAAACCTACACTGAAGGATTCTGAGAAATTTCTTGTGATGTGTGCATTCATCTCACAGAGTTGAACA
ATTTCCTATGATTGAGCAGTTTGGAAATATTCTTTTCATAGAATCTGGAAGTGGATATTTGGAGCCCTTTGAGGCCTATTG
GTGGAAAAGGAAATATCTTCACATAAAAACTACAGAGAAGCATTCTGAGAAACTTCTTTGTGATGTGTGCATTCATCAAAC
CAGAATTGAACATTTCTTTTTTTGTGCAGTTTTGAAACAATCTTCTTGTAGTATCTGCAAGTGGATATTTGGAGCGTTTTA
AAGACCTAAGGTGGGAAAGGAAATATCTTCACATAAAAATTACACAGAGAGATTCTGAGAAACTTCTTTGTGATGTGTGCA
ATTCATCTCATATATTTGAACCTTTCTTTTCATTGTGCAGTTTCCAAGCAATCTTTTTCTAGAATATGTAAGTGGATATTT
TGGAGCACTTTGTGGACTATGGAGGGAAAAGAAATGTCTTCACATAAAAACTACACAGAAGCATTGGGAGAAAATTCTTGT
TGATATTTGTGTTCAACCCACAAAGTTGAACATATTGTTTGATAGAGCAGTTGTGAAACTCTCTTTTTGTAGAATCTGCAA
AGTGGGTATTTGGAGCCCTTTGTGGCCCATGGTAGAAAAGGAACTATCTTCACAGAAAAACTACCCAGAAGCATTTTGAGA
AAACTCCTTTGTGATTTGTGCACTCATCTCACGGTGTTGAAACTTTATTTTTATTGAGCAATTTTGAACATTCCTTTTTAT
TAGAATCTACAAGTGGATATTTGGAGTGGTTTGAGACCTATGGTAGAAAAAGAACTATCTTCACCGAAAAACCACACAGAA
AGCATTTTGAGAAGCTTCTTTTTGATGTATGCATTCAACTCACAGAGACGAACTGATCTTTTGATAGAGCAGTTTTGAAAC
CTCACTTTTGTAGAATCTGCAGGTGGATATTTGGAGTACATTGCGGCCTATGGTGAAAAAGGAACTATTCTTCGCATGAGA
AACCAGGCAGAAACATTCTGAGAAACTAGTTTGTGATGTGTGCATTCATCTCACAGAGTTGAAATCATTTTTTGATTTGAG
GTAGTTTGGAAACACTCTTTTTGTGGAATCTCTAAGGGCATATTTGAAGCGTTTTGCACGCTGTTGTGGAAAAGGAAATAT
TCTTCACATAAAAACTACACAGAAGCATTCTGAGTAAACTACTTTGTGATGTGGGCATTCATGTCACGGTTTTGAACCTTC
CCATTTGATTGAGCAGTTTTGAAATACTCGTTTGGTAGAATGTACAAGTGAATATTTGGAGCACTTTGAGGCCTATGATAG
GAAACGGAAATATGTTTACATAAAAACTACACAGAAGCATGCTGAGAAACCTCTTTGTGATGTGTGTATTCACCTCCGGGA
AGTTCAACCTATCATTTGACAGAGCGGTTTTGAAACTCTTTTTGTAGAATCTCCAAGTGGATATTTGGAGCCCTTTGCATT
TCTACTGTGAAAAGGAAATATCTTCACATCAAAACTACACAGACGCATTCTGAGAAACTTCTTTGTGATGTTTGCTTTCAA
ACTCACAGAATTGAACCTTTTGTTTGAGTAGTTTTGAAACTCTCTTTTTGTAGAATCTAGAAGTGGATATTTAGAACGCTT
TGGAGGCCTATGGTGCAAAAACGAATAACTTCACACAAAAAATACACAGAAGCATTCTGAGAAACTTCTTTACGATGTCTG
GCATTCACCTCACAGATTTGAATGTCTCTTTTGATTGAGCAGTTTGGAAGCACTCTTTCGGTAGAATCTGCAAGTGGATAT
TGGAGAGAGCTTTGAGGCCTGTTGTGGAAAACTAAATGTCTTCATATAAAAGCTACACAGAAGCATTCTGAGAAACTCCTT
TTGTTATGTGTGTATTCATCTCACAGAGTTGAACCTTTCTTTTGATTCGGCAGTTTTGAAACACGGTTTTTGTAGAATCTT
TCAAGTGGATATTTGGAGCACTTTTCTGCCTATTGTGTAAAAGGAAATATCTTTACGTAAGAACTACACAGAAGCATTCTG
GAGAAACTTCTTTGTGATGTTCTTAACTCACAGCGTTAAACTTACCTTTGGTAGAGCAGTTTTGAAACTCTCTTTTTGTGG
GAAAATGTAAGTGGGTATTTAGAGCCATTTGTGGCCTATGGTGGAAAGGAAAATATCTTCACATAAAAACTACACAGAAGC
CATTCTGAGAAACTACCTTTTGATGTGTGTATTTGTCTCAGACTGGAACCTTCCTTTTGATTGAGCAGTTCTGAAACACTC
CTTTTTGTAGAATCTGGAAGTGCATATTTGGAGTGCTTTGAGGCCTATGGTGGAAAAAGAAATATCTTCATTTAAAAACTA
ACACAGAAGCATTCTGAGAAACTTCTTTGTGATGTGTGTATTCATACCACAGAGTCGAAACTATCGTTTGAGAGAGCATTT
TCGAAACTTTCTTTTTGTAGGATCTGCAAGTGGATATTTGGAGGGCTTTCAGGCCTATGGTGGAAAAGGAAATATCTTCAC
CATAAACACTACTCAGAAGCATTCTGAGAAACTTCTTCACGATGGTTGCACTAAACTCTCAGAGTTGAACTTATCTTTTGA
ATAGAGCAGTTTTGAAACTCTGTGTTACTAGAATCTGCATGTGGTTATTTGGAGTCCTTTGTGGCCGATGGTGGAAAAGGA
AAATATCTTCCCCTAAAAAGTACACAGAAGCATTCTGAGAAACTTTTTTGACATGTGTGCACTAATCTCACAGAGTTTAAT
TCTATCATTTGATTGAGCAGTTTTAAAAAACTTTTTTTGTGGAATCTGCAATTGGATATTTGGAACGCTTTGAGGCCTATT
TGTGGAAAAGGCAATATCTTCACATAAAAACTACACAGAAACATTCCGAGAAACTTCTCTGTGATGTGTGCACTCATCTCA
ACGGAGTTGAACCTTTCTTTGATTGACAAGTTTTGAAAGACTATGTTTCTATAATGTGCAAGTGGATATTTGGAGTGCTTT
TGAGGCATATGGTGGAAAAGGAAATATATTCACATAAAACTGTACAGAAGCGTTCCCAGAAACTTATTTGTGATGTGTTTA
ATTCAACTCGCAGAGTTGACCCTATCTTTTGATACAGCAGTTTTGAAACTCTCTTTTTGTAGAATCTGCAAGTGGATATTT
TGCAGCGCTTTGAGGCCTGCGGTGGAAAAGGAAATATCTTCACATAAAAACTACACAGAAGCATTCTCAGTAACTTCTTTG
GTAATGTGTGCATTCACCTCACAGACTTGAAACTTCCTCTTGATTGAGCAGCTTGGAAACACACTTTTAGTGAAATCTGCA
AAGTGGATATTTGGAGCACCTTGAGGCCTGTTGTGGAAAAGGAAATATCTTCACATAAAAACTACACAGAAGCATTCCAAT
TAAACTTGTTTGTGATATGTACCTTCAACTGACAGATTTGAACCTTTCTTTTGATTAAATAGTTTTGAAAATCTCTTTTTG
GTAGAATCTGCAAGTGGATATTTGGAGTGCTTTGAGGCCTATGGTGGAAAAGGAAATATCTTTACATAAAAACTACACAGA
AAGCATTCTGAGAAACTACTTTGTGATGTGTGCATTCATATCACATAGTTGAACCTATCTTTTGATAGAGCACTTTTGAAA
ACTCTCTTTTTGTAGAATCTGCAAGTGGATATTTGGAGCCCTTTGCAGCCTATGGTGGAAAAGGAAACATCTTCACATAAA
AAACTACACAGAAGCATTCTCAGAAACTACTTTGTGATGTGTGCGTTCAGCTCACAGACTTGAAACTTCCTCTTGATTGAG
GCAGTTTGGAAACACTCTTTAGTAAAATCTGCAAGTGGATATTCGGAGCACTTTGAGGCCTGTTGTGGAGAAGGAAATATC
CTTCACATAAAAACTACACAGACGCATTCCGAGAAACTTGTTTGTGATATGTGCATTCAACTGACAGAGTTGAACCTTTCT
TTTTGATTGACTAGTTTTGAAAATCTCTTTTTGTAGAATCTGCAAGTGGATATTTGGAGTGCTTTGAGGCCTATGGTGGAA
AAAGGAAATATCTTCATATGAAAACTACACAGAAGCATTCTGAGAAAATTCTTTGTGATGTGTGCATTCAAACCACAGACT
TTGAACTGATCTTTTGATAGAGCAGTTTTTAAAGTGTCTTTCTGTAGAATCTGCAAGTGGTTACTTGGAGACCTTTGTGGA
AAGATGGTGGAAAAGGAAATGTCTTCCCGTAAAAACTACACAGATGCATTCTGAGAAACTTCTTTGTGATGTGTGCATTCA
ATCTCACAGAGTTCAACCTATCTTTTCGTAGAGCAGTTTTGAAACTCTCTTTTCCTAGAATCTGTAAGTTGATATTTGGAG
GCCCTTTGCGGCCTATTGTGGAAAAGGAAATAACTTCACATGAAAACTACACAGAAGCTGAGAAACTTCTTTGTGATGTGT
TGCATTAATTTCCCAGAGTCGAACCTTTCTTTTGATTGAGCAGTTTTGAAACACTCTTTTTGTAGAATCTGCAAGTGGACA
ATTTGAAGCACTTTGAGGCCTATTGTTGAAAAGGAAACATCTTCATATAAAAACAACAAGGGAAGCATTCTGAGAAACCAT
TTTTGTGCTGTGTGCATTCACCTCACAGAGTTCAACTTTATTTGATACAGCAGTTTTGAAACACTCTTCTTGTAGAATCTG
GCAAGTGGAAATTGGGAAATATTTAGGCATATGGTGGAAAAGGAAACATCCGCACATAAAAACTACACAGACACATTCTGT
TGAAACTTCTTTGTGCTGTGTGCATTCAAACCACAGAGTTGAACCTATCTTTTGAATGAGCAGTTTTGAAACTCTCTTTTC
CATAGTATCTGCAAGTGGATATTTGGAGCCTTTTGTGGCCTACGGTGGGAAAGGAAATATCTTCATATAAAAACTACACAG
GAAGCATTCTGAGAAACTTCTCAGTGATGTGAGCATTCTTCTCACAGAGTTGAACTATCTTTTGATTGAGCAGTTTTGAAA
ACACTGTTTTTTTTAGAATCTGCAAGTGAATATTTGGAGCCTTTTGGGTCTTATTGTGGAAAAGGAAATATCTTCACATAA
AAAACTACACAGAAGCATTCTGAGAAACTTCTTTGTCATGTGTGGATTCATCTCACAGAGTTAAATCTTTCTTTTGATTGA
AGCAGTTTGCAAACACTCTTTTTGTGGTATCTCCAGGAGGATATTTGGAGTGCTTTGAGGCCTATGTTGGAAAAGGAAGTA
ATCTTCCCTTAAAAGCTATGCAGAAGCATTCTGAGAAACTTCCTTCTGATGTGTGCATTCATCTCACCTAGTTGAACCTTT
TCTTTTGGTTGTGCACTTTTGAAACACTCTTTTTGTGGAATCTGCAAGTGGATATCTGGATCACTTTGACGTCTATTGTGG
GAAAAGGAAATATCTTCACATAAAAACTACACAGAAGAATTCCGACATAGTTCTTTGTGATGTGTGCATTCAACTCACATA
AGTTGAAACCATCTCTTGATCGAGTAGTTTTGAACCTCTCTTGTTGTAGAATCTGAAAGTGGATATTTGTGTCCCCTGGCG
GGTCTATGGTGGAAAAGAAATATCTTCACAAAAATACTACACAGAAGCATTCTGAGAAACTTCTTTGTGATGTGTCCATTC
CATCCCACAGAGTTGAACCTTTCTTTTGATTGAGCAGTTTTGAAATACTCCTTTTGTAGAATCTGCAAGTGGATATTTTGA
AGTGCTTTGAGAACTATTGTGGAAAAGGAATTATCTTCTCATAAAACCTACACTGAAGGATTCTGAGAAATTTCTTGTGAT
TGTGTGCATTCATCTCACAGAGTTGAACATTTCCTATGATTGAGCAGTTTGGAAATATTCTTTTCATAGAATCTGGAAGTG
GGATATTTGGAGCCCTTTGAGGCCTATTGTGGAAAAGGAAATATCTTCACATAAAAACTACAGAGAAGCATTCTGAGAAAC
CTTCTTTGTGATGTGTGCATTCATCAAACAGAATTGAACATTTCTTTTTTTGTGCAGTTTTGAAACAATCTTCTTGTAGTA
ATCTGCAAGTGGATATTTGGAGCGTTTTAAGACCTAAGGTGGGAAAGGAAATATCTTCACATAAAAATTACACAGAGAGAT
TTCTGAGAAACTTCTTTGTGATGTGTGCATTCATCTCATATATTTGAACCTTTCTTTTCATTGTGCAGTTTCCAAGCAATC
CTTTTTCTAGAATATGTAAGTGGATATTTGGAGCACTTTGTGGACTATGGAGGGAAAAGAAATGTCTTCACATAAAAACTA
ACACAGAAGCATTGGGAGAAAATTCTTGTGATATTTGTGTTCAACCCACAAAGTTGAACATATTGTTTGATAGAGCAGTTG
GTGAAACTCTCTTTTTGTAGAATCTGCAAGTGGGTATTTGGAGCCCTTTGTGGCCCATGGTAGAAAAGGAACTATCTTCAC
CAGAAAAACTACCCAGAAGCATTTTGAGAAACTCCTTTGTGATTTGTGCACTCATCTCACGGTGTTGAAACTTTATTTTTA
ATTGAGCAATTTTGAACATTCCTTTTTATAGAATCTACAAGTGGATATTTGGAGTGGTTTGAGACCTATGGTAGAAAAAGA
AACTATCTTCACCGAAAAACCACACAGAAGCATTTTGAGAAGCTTCTTTTTGATGTATGCATTCAACTCACAGAGACGAAC
CTGATCTTTTGATAGAGCAGTTTTGAAACTCACTTTTGTAGAATCTGCAGGTGGATATTTGGAGTACATTGCGGCCTATGG
GTGAAAAAGGAACTATCTTCGCATGAGAACCAGGCAGAAACATTCTGAGAAACTAGTTTGTGATGTGTGCATTCATCTCAC
CAGAGTTGAAATCATTTTTTGATTTGAGTAGTTTGGAAACACTCTTTTTGTGGAATCTCTAAGGGCATATTTGAAGCGTTT
TTGCACGCTGTTGTGGAAAAGGAAATATCTTCACATAAAAACTACACAGAAGCATTCTGAGAAACTTCTTTGTGATGTGTG
GTATTCATACCACAGTAGTCGAAACTATCGTTTGAGAGAGCATTTCGAAACTTTCTTTTTGTAGGATCTGCAAGTGGATAT
TTTGGAGGGCTTTCAGGCCTATGGTGGAAAAGGAAATATCTTCACATAAACACTACTCAGAAGCATTCTGAGAAACTTCTT
TCACGATGGTTGCACTAAACTCTCAGAGTTGAACTTATCTTTTGATAGAGCAGTTTTGAAACTCTGTGTTACTAGAATCTG
GCATGTGGTTATTTGGAGTCCTTTGTGGCCGATGGTGGAAAAGGAAATATCTTCCCCTAAAAAGTACACAGAAGCATTCTG
GAGAAACTTTTTTGACATGTGTGCACTAATCTCACAGAGTTTAATCTATCATTTGATTGAGCAGTTTTAAAAAACTTTTTT
TTGTGGAATCTGCAATTGGATATTTGGAACGCTTTGAGGCCTATTGTGGAAAAGGCAATATCTTCACATAAAAACTACACA
AGAAACATTCCGAGAAACTTCTCTGTGATGTGTGCACTCATCTCACGGAGTTGAACCTTTCTTTGATTGACAAGTTTTGAA
AAGACTATGTTTCTATAATGTGCAAGTGGATATTTGGAGTGCTTTGAGGCATATGGGGAAAAGGAAATATATTCACATAAA
AACTATACAGAAGCGTTCCCAGAAACTTATTTGTGATGTGTTTATTCAACTCGCAGAGTTGACCCTATCTTTTGATACAGC
CAGTTTTGAAACTCTCTTTTTGTAGAATCTGCAAGTGGATATTTGCAGCGCTTTGAGGCCTGCGGTGGAAAAGGAAATATC
CTTCACATAAAAACTACACAGAAGCATTCTCAGTAACTTCTTTGTAATGTGTGCATTCACCTCACAGACTTGAAACTTCCT
TACTTGATTGAGCAGCTTGGAAACACACTTTTAGTGAAATCTGCAAGTGGATATTTGGAGCACCTTGAGGCCTGTTGTGGA
AAAAGGAAATATCTTCACATAAAAACTACACAGAAGCATTCCAATAAACTTGTTTGTGATATGTACCTTCAACTGACAGAT
TTTGAACCTTTCTTTTGATTAAATAGTTTTGAAAATCTCTTTTTGTAGAATCTGCAAGTGGATATTTGGAGTGCTTTGAGG
GCCTATGGTGGAAAAGGAAATATCTTTACATAAAAACTACACAGAAAGCATTCTGAGAAACTACTTTGTGATGTGTGCATT
TCATATCACATAGTTGAACCTATCTTTTGATAGAGCACTTTTGAAACTCTCTTTTTGTAGAATCTGCAAGTGGATATTTGG
GAGCCCTTTGCAGCCTATGGTGGAAAAGGAAACATCTTCACATAAAAACTACACAGAAGCATTCTCAGAAACTACTTTGTG
GATGTGTGCGTTCAGCTCACAGACTTGAAACTTCCTCTTGATTGAGCAGTTTGGAAACACTCTTTAGTAAAATCTGCAAGT
TGGATATTCGGAGCACTTTGAGGCCTGTTGTGGAGAAGGAAATATCTTCACATAAAAACTACACAGACGCATTCCGAGAAA
ACTTGTTTGTGATATGTGCATTCAACTGACAGAGTTGAACCTTTCTTTTGATTGACTAGTTTTGAAAATCTCTTTTTGTAG
GAATCTGCAAGTGGATATTTGGAGTGCTTTGAGGCCTATGGTGGAAAAGGAAATATCTTCATATGAAAACTACACAGAAGC
CATTCTGAGAAAATTCTTTGTGATGTGTGCATTCAAACCACAGACTTGAACTGATCTTTTGATAGAGCAGTTTTTAAAGTG
GTCTTTCTGTAGAATCTGCAAGTGGTTACTTGGAGACCTTTGTGGAAGATGGTGGAAAAGGAAATGTCTTCCCGTAAAAAC
CTACACAGATGCATTCTGAGAAACTTCTTTGTGATGTGTGCATTCATCTCACAGAGTTCAACCTATCTTTTCGTAGAGCAG
GTTTTGAAACTCTCTTTTCCTAGAATCTGTAAGTTGATATTTGGAGCCCTTTGCGGCCTATTGTGGAAAAGGAAATAACTT
TCACATGAAAACTACACAGAAGCTGAGAAACTTCTTTGTGATGTGTGCATTAATTTCCCAGAGTCGAACCTTTCTTTTGAT
TTGAGCAGTTTTGAAACACTCTTTTTGTAGAATCTGCAAGTGGACATTTGAAGCACTTTGAGGCCTATTGTTGAAAAGGAA
AACATCTTCATATAAAAACAACAAGGAAGCATTCTGAGAAACCATTTTGTGCTGTGTGCATTCACCTCACAGAGTTCAACT
TTTATTTGATACAGCAGTTTTGAAACACTCTTCTTGTGGAATCTGCAAGTGGAAATTGGGAAATATTTAGGCATATGGTGG
GAAAAGGAAACATCCGCACATAAAAACTACACAGACACATTCTGTGAAACTTCTTTGTGCTGTGTGCATTCAAACCACAGA
AGTTGAACCTATCTTTTGAATGAGCAGTTTTGAAACTCTCTTTTCATAGTATCTGCAAGTGGATATTTGGAGCCTTTTGTG
GGCCTACGGTGGGAAAGGAAATATCTTCATATAAAAACTACACAGAAGCATTCTGAGAAACTTCTCAGTGATGTGAGCATT
TCTTCTCACAGAGTTGAACTATCTTTTGATTGAGCAGTTTTGAAACACTGTTTTTTTTAGAATCTGCAAGTGAATATTTGG
GAGCCTTTTGGGTCTTATTGTGGAAAAGGAAATATCTTCACATAAAAACTACACAGAAGCATTCTGAGAAACTTCTTTGTC
CATGTGTGGATTCATCTCACAGAGTTAAATCTTTCTTTTGATTGAGCAGTTTGCAAACACTCTTTTTGTGGTATCTCCAGG
GAGGATATTTGGAGTGCTTTGAGGCCTATGTTGGAAAAGGAAGTATCTTCCCTTAAAAGCTATGCAGAAGCATTCTGAGAA
AACTTCCTTCTGATGTGTGCATTCATCTCACCTAGTTGAACCTTTCTTTTGGTTGTGCACTTTTGAAACACTCTTTTTGTG
GGAATCTGCAAGTGGATATCTGGATCACTTTGACGTCTATTGTGGAAAAGGAAATATCTTCACATAAAAACTACACAGAAG
GAATTCCGACATAGTTCTTTGTGATGTGTGCATTCAACTCACATAGTTGAAACCATCTCTTGATCGAGTAGTTTTGAACCT
TCTCTTGTTGTAGAATCTGAAAGTGGATATTTGTGTCCCCTGGCGGTCTATGGTGGAAAAGAAATATCTTCACAAAAATAC
CTACACAGAAGCATTCTGAGAAACTTCTTTGTGATGTGTCCATTCATCTCACAGAGTTGAACCTTTCTTTTGATTGAGCAG
GTTTTGAAATACTCCTTTTGTAGAATCTGCAAGTGGATATTTTGAGTGCTTTGAGAACTATTGTGGAAAAGGAATTATCTT
TCTCATAAAACCTACACTGAAGGATTCTGAGAAATTTCTTGTGATGTGTGCATTCATCTCACAGAGTTGAACATTTCCTAT
TGATTGAGCAGTTTGGAAATATTCTTTTCATAGAATCTGGAAGTGGATATTTGGAGCCCTTTGAGGCCTATTGTGGAAAAG
GGAAATATCTTCACATAAAAACTACAGAGAAGCATTCTGAGAAAACTTCTTTGTGATGTGTGCATTCATCAAACAGAATTG
GAACATTTCTTTTTTTGTGCAGTTTTGAAACAATCTTCTTGTAGTATCTGCAAGTGGATATTTGGAGCGTTTTAAGACCTA
AAGGTGGGAAAGGAAATATCTTCACATAAAAATTACACAGAGAGATTCTGAGAAACTTCTTTGTGATGTGTGCATTCATCT
TCATATATTTGAACCTTTCTTTTCATTGTGCAGTTTCCAAGCAATCTTTTTCTAGAATATGTAAGTGGATATTTGGAGCAC
CTTTGTGGACTATGGAGGGAAAAGAAATGTCTTCACATAAAAACTACACAGAAGCATTGGGAGAAAATTCTTGTGATATTT
TGTGTTCAACCCACAAAGTTGAACATATTGTTTGATAGAGCAGTTGTGAAACTCTCTTTTTGTAGAATCTGCAAGTGGGTA
ATTTGGAGCCCTTTGTGGCCCATGGTAGAAAAGGAACTATCTTCACAGAAAAACTACCCAGAAGCATTTTGAGAAACTCCT
TTTGTGATTTGTGCACTCATCTCACGGTGTTGAAACTTTATTTTTATTGAGCAATTTTGAACATTCCTTTTTATAGAATCT
TACAAGTGGATATTTGGAGTGGTTTGAGACCTATGGTAGAAAAAGAACTATCTTCACCGAAAAACCACACAGAAGCATTTT
TGAGAAGCTTCTTTTTGATGTATGCATTCAACTCACAGAGACGAACTGATCTTTTGATAGAGCAGTTTTGAAACTCACTTT
TTGTAGAATCTGCAGGTGGATATTTGGAGTACATTGCGGCCTATGGTGAAAAAGGAACTATTCTTCGCATGAGAACCAGGC
CAGAAACATTCTGAGAAACTAGTTTGTGATGTGTGCATTCATCTCACAGAGTTGAAATCATTTTTTGATTTGAGTAGTTTG
GGAAACACTCTTTTTGTGGAATCTCTAAGGGCATATTTGAAGCGTTTTGCACGCTGTTGTGGAAAAGGAAATATCTTCACA
ATAAAAACTACACAGAAGCATTCTGAGAAACTACTTTGTGATGTGGGCATTCATGTCACGGTTTTGAACCTTCCATTTGAT
TTGAGCAGTTTTGAAATACTCGTTTGGTAGAATGTACAAGTGAATATTTGGAGCACTTGAGGCCTATGATAGAAACGGAAA
ATATGTTTACATAAAAACTACACAGAAGCATGCTGAGAAACCTCTTTGTGATGTGTGTATTCACCTCCGGGAGTTCAACCT
TATCATTTGACAGAGCGGTTTTGAAACTCTTTTTGTAGAATCTCCAAGTGGATATTTGGAGCCCTTTGCATTCTACTGTGA
AAAAGGAAATATCTTCACATCAAAACTACACAGACGCATTCTGAGAAACTTCTTTGTGATGTTTGCTTTCAACTCACAGAA
ATTGAACCTTTTGTTTGAGTAGTTTTGAAACTCTCTTTTTGTAGAATCTAGAAGTGGATATTTAGAACGCTTGGAGGCCTA
ATGGTGCAAAAACGAATAACTTCACACAAAAAATACACAGAAGCATTCTGAGAAACTTCTTTACGATGTCTGCATTCACCT
TCACAGATTTGAATGTCTCTTTTGATTGAGCAGTTTGGAAGCACTCTTTCGGTAGAATCTGCAAGTGGATATGGAGAGAGC
CTTTGAGGCCTGTTGTGGAAAACTAAATGTCTTCATATAAAAGCTACACAGAAGCATTCTGAGAAACTCCTTTGTTATGTG
GTGCATTCATCTCACAGAGTTGAACCTTTCTTTTGATTCGGCAGTTTTGAAACACGGTTTCTGTAGAATCTTCAAGTGGAT
TATTTGGAGCACTTTTCTGCCTATTGTGTAAAAGGAATATCTTTACGTAAGAACTACACAGAAGCATTCTGAGAAACTTCT
TTTGTGATGTTCTTAACTCACAGCGTTAAACTTACCTTTGGTAGAGCAGTTTTGAAACTCTCTTTCTGTGGAAAATGCAAG
GTGGGTATTTAGAGCCATTTGTGGCCTATGGTGGAAAGGAAAATATCTTCACATAAAAACTACACAGAAGCATTCTGAGAA
AATTACCTTTTGATGTGTGCATTTGTCTCAGACTGGAACCTTCCTTTTGTTTGAGCAGTTCTGAAACACTCTTTTTGTAGA
AATCTGGAAGTGCATATTTGGAGTGCTTTGAGGCCTATGGTGGAAAAAGAAATATCTTCATTTAAAAACTACACAGAAGCA
ATTCTGAGAAACTTCTTTGTGATGTGTGTATTCATACCACAGAGTCGAAACTATCGTTTGAGAGAGCATTTCGAAACTTTC
CTTTTTGTAGGATCTGCAAGTGGATATTTGGAGGGCTTTCAGGCCTATGGTGGAAAAGGAAATATCTTCACATAAACACTA
ACTCAGAAGCATTCTGAGAAACTTCTTCACGATGGTTGCACTAAACTCTCAGAGTTGAACTTATCTTTTGATAGAGCAGTT
TTTGAAACTCTGTGTTACTAGAATCTGCATGTGGTTATTTGGAGTCCTTTGTGACCGATGGTGGAAAAGGAAATATCTTCC
CCCTAAAAAGTACACAGAAGCATTCTGAGAAACTTTTTTGACATGTGTGCACTAATCTCACAGAGTTTAATCTATCATTTG
GATTGAGCAGTTTTAAAAAACTTTTTTTGTGGAATCTGCAATTGGATATTTGGAACGCTTTGAGGCCTATTGTGGAAAAGG
GCAATATCTTCACATAAAAACTACACAGAAACATTCCGAGAAACTTCTCTGTGATGTGTGCACTCATCTCACGGAGTTGAA
ACCTTTCTTTGATTGACAAGTTTTGAAAGACTATGTTTCTATAATGTGCAAGTGGATATTTGGAGTGCTTTGAGGCATATG
GGTGGAAAAGGAAATATATTCACATAAAACTATACAGAAGCGTTCCCAGAAACTTATTTGTGATGTGTTTATTCAACTCGC
CAGAGTTGACCCTATCTTTTGATACAGCAGTTTTGAAACTCTCTTTTTGTAGAATCTGCAAGTGGATATTTGCAGCGCTTT
TGAGGCCTGCGGTGGAAAAGGAAATATCTTCACATAAAAACTACACAGAAGCATTCTCAGTAACTTCTTTGTAATGTGTGC
CATTCACCTCACAGACTTGAAACTTCCTACTTGATTGAGCAGCTTGGAAACACACTTTTAGTGAAATCTGCAAGTGGATAT
TTTGGAGCACCTTGAGGCCTGTTGTGGAAAAGGAAATATCTTCACATAAAAACTACACAGAAGCATTCCAATAAACTTGTT
TTGTGATATGTACCTTCAACTGACAGATTTGAACCTTTCTTTTGATTAAATAGTTTTGAAAATCTCTTTTTGTAGAATCTG
GCAAGTGGATATTTGGAGTGCTTTGAGGCCTATGGTGGAAAAGGAAATATCTTTACATAAAAACTACACAGAAGCATTCTG
GAGAAACTACTTTGTGATGTGTGCATTCATATCACATAGTTGAACCTATCTTTTGATAGAGCACTTTTGAAACTCTCTTTT
TTGTAGAATCTGCAAGTGGATATTTGGAGCCCTTTGCAGCCTATGGTGGAAAAGGAAACATCTTCACATAAAAACTACACA
AGAAGCATTCTCAGAAACTACTTTGTGATGTGTGCGTTCAGCTCACAGACTTGAAACTTCCTCTTGATTGAGCAGTTTGGA
AAACACTCTTTAGTAAAATCTGCAAGTGGATATTCGGAGCACTTTGAGGCCTGTTGTGGAGAAGGAAATATCTTCACATAA
AAAACTACACAGACGCATTCCGAGAAACTTGTTTGTGATATGTGCATTCAACTGACAGAGTTGAACCTTTCTTTTGATTGA
ACTAGTTTTGAAAATCTCTTTTTGTAGAATCTGCAAGTGGATATTTGGAGTGCTTTGAGGCCTACGGTGGAAAAGGAAATA
ATCTTCATATGAAAACTACACAGAAGCATTCTGAGAAAATTCTTTGTGATGTGTGCATTCAAACCACAGACTTGAACTGAT
TCTTTTGATAGAGCAGTTTTTAAAGTGTCTTTCTGTAGAATCTGCAAGTGGTTACTTGGAGACCTTTGTGGAAGATGGTGG
GAAAAGGAAATGTCTTCCCGTAAAAACTACACAGATGCATTCTGAGAAACTTCTTTGTGATGTGTGCATTCATCTCACAGA
AGTTCAACCTATCTTTTTGTAGAGCAGTTTTGAAACTCTCTTTTCCTAGAATCTGTAAGTTGATATTTGGAGCCCTTTGCG
GGCCTATTGTGGAAAAGGAAATAACTTCACATGAAAACTACACAGAAGCTGAGAAACTTCTTTGTGATGTGTGCATTAATT
TTCCCAGAGTCGAACCTTTCTTTTGATTGAGCAGTTTTGAAACACTCTTTTTGTAGAATCTGCAAGTGGACATTTGAAGCA
ACTTTGAGGCCTATTGTTGAAAAGGAAACATCTTCATATAAAAACAACAAGGAAGCATTCTGAGAAACCATTTTGTGCTGT
TGTGCATTCACCTCACAGAGTTCAACTTTATTTGATACAGCAGTTTTGAAACACTCTTCTTGTAGAATCTGCAAGTGGAAA
ATTGGGAAATATTTAGGCATATGGTGGAAAAGGAAACATCCGCACATAAAAACTACACAGACACATTCTGTGAAACTTCTT
TTGTGCTGTGTGCATTCAAACCACAGTAGTTGAACCTATCTTTTGAATGAGCAGTTTTGAAACTCTCTTTTCATAGTATCT
TGCAAGTGGATATTTGGAGCCTTTTGTGGCCTACGGTGGGAAAGGAAATATCTTCATATAAAAACTACACAGAAGCATTCT
TGAGAAACTTCTCAGTGATGTGAGCATTCTTCTCACAGAGTTGAACCTTTCTTTTGATTGAGCAGTTTTGAAACACTGTTT
TTTTTAGAATCTGCAAGTGAATATTTGGAGCCTTTTGGGGCTTATTGTGGAAAAGGAAATATCTTCACATAAAAACTACAC
CAGAAGCATTCTGAGAAACTTCTTTGTCATGTGTGGATTCATCTCACAGAGTTAAATCTTTCTTTTGATTGAGCAGTTTGC
CAAACACTCTTTTTGTGGTATCTCCAGGAGGATATTTGGAGTGCTTTGAGGCCTATGTTGGAAAAGGAAGTATCTTCCCTT
TAAAAGCTATGCAGAAGCATTCTGAGAAACTTCCTTCTGATGTGTGCATTCATCTCACCTAGTTGAACCTTTCTTTTGGTT
TGTGCACTTTTGAAACACTCTTTTTGTGGAATCTGCAAGTGGATATCTGGATCACTTTGACGTCTATTGTGGAAAAGGAAA
ATATCTTCACATAAAAACTACACAGAAGAATTCCGACATAGTTCTTTGTGATGTGTGCATTCAACTCACATAGTTGAAACC
CATCTCTTGATCGAGTAGTTTTGAACCTCTCTTGTTGTAGAATCTGAAAGTGGATATTTGTGTCCCCTGGCGGTCTATGGT
TGGAAAAGAAATATCTTCACAAAAATACTACACAGAAGCATTCTGAGAAACTTCTTTGTGATGTGTCCATTCATCTCACAG
GAGTTGAACCTTTCTTTTGATTGAGCAGTTTTGAAATACTCCTTTTGTAGAATCTGCAAGTGGATATTTTGAGTGCTTTGA
AGAACTATTGTGGAAAAGGAATTATCTTCTCATAAAACCTACACTGAAGGATTCTGAGAAATTTCTTGTGATGTGTGCATT
TCATCTCACAGAGTTGAACATTTCCTATGATTGAGCAGTTTGGAAATATTCTTTTCATAGAATCTGGAAGTGGATATTTGG
GAGCCCTTTGAGGCCTATTGTGGAAAAGGAAATATCTTCACATAAAAACTACAGAGAAGCATTCTGAGAAACTTCTTTGTG
GATGTGTGCATTCATCAAACAGAATTGAACATTTCTTTTTTTGTGCAGTTTTGAAACAATCTTGTAGTATCTGCAAGTGGA
ATATTTGGAGCGTTTTAAGACCTAAGGTGGGAAAGGAAATATCTTCACATAAAAATTACACAGAGAGATTCTGAGAAACTT
TCTTTGTGATGTGTGCATTCATCTCATATATTTGAACCTTTCTTTTCATTGTGCAGTTTCCAAGCAATCTTTTTCTAGAAT
TATGTAAGTGGATATTTGGAGCACTTTGTGGACTATGGAGGGAAAAGAAATGTCTTCACATAAAAACTACACAGAAGCATT
TGGGAGAAAATTCTTGTGATATTTGTGTTCAACCCACAAAGTTGAACATATTGTTTGATAGAGCAGTTGTGAAACTCTCTT
TTTTGTAGAATCTGCAAGTGGGTATTTGGAGCCCTTTGTGGCCCATGGTAGAAAAGGAACTATCTTCACAGAAAAACTACC
CCAGAAGCATTTTGAGAAACTTCTTTGTGATTTGTGCACTCATCTCACGGTGTTGAAACTTTATTTTTATTGAGCAATTTT
TGAACATTCCTTTTTATAGAATCTACAAGTGGATATTTGGAGTGGTTTGAGACCTATGGTAGAAAAAGAACTATCTTCACC
CGAAAAACCACACAGAAGCATTTTGAGAAGCTTCTTTTTGATGTATGCATTCAACTCACAGAGACGAACTGATCTTTTGAT
TAGAGCAGTTTTGAAACTCACTTTTGTAGAATCTGCAGGTGGATATTTGGAGTACATTGCGGCCTATGGTGAAAAAGGAAC
CTATCTTCGCATGAGAACCAGGCAGAAACATTCTGAGAAACTAGTTTGTGATGTGTGCATTCATCTCACAGAGTTGAAATC
CATTTTTTGATTTGAGTAGTTTGGAAACACTCTTTTTGTGGAATCTCTAAGGGCATATTTGAAGCGTTTTGCACGCTGTTG
GTGGAAAAGGAAATATCTTCACATAAAAACTACACAGAAGCATTCTGAGAAACTACTTTGTGATGTGGGCATTCATGTCAC
CGGTTTTGAACCTTCCATTTGATTGAGCAGTTTTGAAATACTCGTTTGGTAGAATGTACAAGTGAATATTTGGAGCACTTT
TGAGGCCTATGATAGAAACGGAAATATGTTTACATAAAAACTACACAGAAGCATGCTGAGAAACCTCTTTGTGATGTGTGT
TATTCACCTCCGGGAGTTCAACCTATCATTTGACAGAGCGGTTTTGAAACTCTTTTTGTAGAATCTCCAAGTGGATATTTG
GGAGCCCTTTGCATTCTACTGTGAAAAGGAAATATCTTCACATCAAAACTACACAGAACGCATTCTGAGAAACTTCTTTGT
TGATGTTTGCTTTCAACTCACAGAATTGAACCTTTTGTTTGAGTAGTTTTGAAACTCTCTTTTTGTAGAATCTAGAAGTGG
GATATTTAGAACGCTTGGAGGCCTATGGTGCAAAAACGAATAACTTCACACAAAAAATACACAGAAGCATTCTGAGAAACT
TTCTTTACGATGTCTGCATTCACCTCACAGATTTGAATGTCTCTTTTGATTGAGCAGTTTGGAAGCACTCTTTCGGTAGAA
ATCTGCAAGTGGATATGGAGAGAGCTTTGAGGCCTGTTGTGGAAAACTAAATGTCTTCATATAAAAGCTACACAGAAGCAT
TTCTGAGAAACTCCTTTGTTATGTGTGCATTCATCTCACAGAGTTGAACCTTTCTTTTGATTCGGCAGTTTTGAAACACGG
GTTTCTGTAGAATCTTCAAGTGGATATTTGGAGCACTTTTCTGCCTATTGTGTAAAAGGAATATCTTTACGTAAGAACTAC
CACAGAAGCATTCTGAGAAACTTCTTTGTGATGTTCTTAACTCACAGCGTTAAACTTACCTTTGGTAGAGCAGTTTTGAAA
ACTCTCTTTTTGTGGAAAATGTAAGTGGGTATTTAGAGCCATTTGTGGCCTATGGTGGAAAGGAAAATATCTTCACATAAA
AAACTACACAGAAGCATTCTGAGAAACTACCTTTTGATGTGTGTATTTGTCTCAGACTGGAACCTTCCTTTTGATTGAGCA
AGTTCTGAAACACTCTTTTTGTAGAATCTGGAAGTGCATATTTGGAGTGCTTTGAGGCCTATGGTGGAAAAAAGAAATATC
CTTCATTTAAAAACTACACAGAAGCATTCTGAGAAACTTCTTTGTGATGTGTGTATTCATACCACAGAGTCGAAACTATCG
GTTTGAGAGAGCATTTCGAAACTTTCTTTTTGTAGGATCTGCAAGTGGATATTTGGAGGGCTTTCAGGCCTATGGTGGAAA
AAGGAAATATCTTCACATAAACACTACTCAGAAGCATTCTGAGAAACTTCTTCACGATGGTTGCACTAAACTCTCAGAGTT
TGAACTTATCTTTTGATAGAGCAGTTTTGAAACTCTGTGTTACTAGAATCTGCATGTGGTTATTTGGAGTCCTTTGTGGCC
CGATGGTGGAAAAGGAAATATCTTCCCCTAAAAAGTACACAGAAGCATTCTGAGAAACTTTTTTGACATGTGTGCACTAAT
TCTCACAGAGTTTAATCTATCATTTGATTGAGCAGTTTTAAAAAACTTTTTTTGTGGAATCTGCAATTGGATATTTGGAAC
CGCTTTGAGGCCTATTGTGGAAAAGGCAATATCTTCACATAAAAACTACACAGAAACATTCCGAGAAACTTCTCTGTGATG
GTGTGCACTCATCTCACGGAGTTGAACCTTTCTTTGATTGACAAGTTTTGAAAGACTATGTTTCTATAATGTGCAAGTGGA
ATATTTGGAGTGCTTTGAGGCATATGGTGGAAAAGGAAATATATTCACATAAAACTATACAGAAGCGTTCCCAGAAACTTA
ATTTGTGATGTGTTTATTCAACTCGCAGAGTTGACCCTATCTTTTGATACAGCAGTTTTGAAACTCTCTTTTTGTAGAATC
CTGCAAGTGGATATTTGCAGCGCTTTGAGGCCTGCGGTGGAAAAGGAAATATCTTCACATAAAAACTACACAGAAGCATTC
CTCAGTAACTTCTTTGTAATGTGTGCATTCACCTCACAGACTTGAAACTTCCTCTTGATTGAGCAGCTTGGAAACACACTT
TTTAGTGAAATCTGCAAGTGGATATTTGGAGCACCTTGAGGCCTGTTGTGGAAAAGGAAATATCTTCACATAAAAACTACA
ACAGAAGCATTCCAATAAACTTGTTTGTGATATGTACCTTCAACTGACAGATTTGAACCTTTCTTTTGATTAAATAGTTTT
TGAAAATCTCTTTTTGTAGAATCTGCAAGTGGATATTTGGAGTGCTTTGAGGCCTATGGTGGAAAAGGAAATATCTTTACA
ATAAAAACTAACAGAAGCATTCTGAGAAACTACTTTGTGATGTGTGCATTCATATCACATAGTTGAACCTATCTTTTGATA
AGAGCACTTTTGAAACTCTCTTTTTGTAGAATCTGCAAGTGGATATTTGGAGCCCTTTGCAGCCTATGGTGGAAAAGGAAA
ACATCTTCACATAAAAACTACACAGAAGCATTCTCAGAAACTACTTTGTGATGTGTGCGTTCAGCTCACAGACTTGAAACT
TTCCTCTTGATTGAGCAGTTTGGAAACACTCTTTAGTAAAATCTGCAAGTGGATATTCGGAGCACTTTGAGGCCTGTTGTG
GGAGAAGGAAATATCTTCACATAAAAACTACACAGACGCATTCCGAGAAACTTGTTTGTGATATGTGCATTCAACTGACAG
GAGTTGAACCTTTCTTTTGATTGACTAGTTTTGAAAATCTCTTTTTGTAGAATCTGCAAGTGGATATTTGGAGTGCTTTGA
AGGCCTATGGTGGAAAAGGAAATATCTTCATATGAAAACTACACAGAAGCATTCTGAGAAAATTCTTTGTGATGTGTGCAT
TTCAAACCACAGACTTGAACTGATCTTTTGATAGAGCAGTTTTTAAAGTGTCTTTCTGTAGAATCTGCAAGTGGTTACTTG
GGAGACCTTTGTGGAAGATGGTGGAAAAGGAAATGTCTTCCCGGTAAAAACTACACAGAAAAATTCTAAGAAACTTCTTTG
GTGATGTGTGCATTCAACTCGTAGAGTTGAACCTATCTTTTCATACAGCAGTTTTGAAACTCTCTTTTTGTAGATTCTGCG
GTGTGATTATTTGGAGCCTTTTGTGGCCAATGGTGGAAAAGGAAATGTGTTCCCCTAAAAACTACACAGAAGCATTCTGAG
GAAACTTCTTTGTGATGTGTGCATTCATCTCACAGAGTGTAACCTTTCATTTGATTGAGCAGTTTTGAAACATTCTTTTTG
GTAGGGTGTGCAATTGGAACTTCAGAGCGCTTTGTTACCTATTGTGGAAAAGGAAATATCTTCACATAAAAACTACACAGA
AAGCATTCTGAGAAACTACTTTGTGATGTGGGCATTCATGTCACAGTTTTGAACCTTCCATTTGATTGAGCAGTTTTGAAA
ATACTCGTTTGGTAGAATGTACAAGTGAATATTTGGAGCACTTTGAGGCCTATGATAGAAACGGAAATATGTTTACATAAA
AAACTACACAGAAGCATGCTGAGAAACCTCTTTGTGATGTGTGTATTCACCTCCGGGAGTTCAACCTATCATTTGACAGAG
GCGGTTTTGAAACTCTTTTTGTAGAATCTCCAAGTGGATATTTGGAGCCCTTTGCATTCTATTGTGAAAAGGAAATATCTT
TCACATCAAAACTACACAGACGCATTCTGAGAAACTTCTTTGTGATGTTTGCTTTCAACTCACAGAATTGAACCTTTTGTT
TTGAGTAGTTTTGAAACTCTCTTTTTGTAGAATCTAGAAGTGGATATTTAGAACGCTTGGAGGCCTATGGTGCAAAAACGA
AATAACTTCACACAAAAAATACACAGAAGCATTCTGAGAAACTTCTTTACGATGTCTGCATTCACCTCACAGATTTGAATG
GTCTCTTTTGATTGAGCAGTTTGGAAGCACTCTTTCGGTAGAATCTGCAAGTGGATATGGAGAGAGCTTTGAGGCCTGTTG
GTGGAAAACTAAATGTCTTCATATTAAAGCTACACAGAAGCATTCTGAGAAACTCCTTTGTTATGTGTGCATTCATCTCAC
CAGAGTTGAACCTTTCTTTTGATTCGGCAGTTTTGAAACACGGTTTTTGTAGAATCTTCAAGTGGATATTTGGAGCACTTT
TTCTGCCTATTGTGTAAAAGGAAATATCTTTACGTAAGAACTACACAGAAGCATTCTGAGAAACTTCTTTGTGATGTTCTT
TAACTCACAGCGTTAAACTTACCTTTGGTAGAGCAGTTTTGAAACTCTCTTTTTGTGGAAAATGTAAGTGGGTATTTAGAG
GCCATTTGTGGCCTATGGTGGAAAGGAAAATATCTTCACATAAAAACTACACAGAAGCATTCTGAGAAACTACCTTTTGAT
TGTGTGTATTTGTCTCAGACTGGAACCTTCCTTTTGATTGAGCAGTTCTGAAACACTCTTTTTGTAGAATCTGGAAGTGCA
ATATTTGGAGTGCTTTGAGGCCTATGGTGGAAAAAGAAATATCTTCATTTAAAAACTACACAGAAGCATTCTGAGAAACTT
TCTTTGTGATGTGTGTATTCATACCACAGAGTCGAAACTATCGTTTGAGAGAGCATTTCGAAACTTTCTTTTTGTAGGATC
CTGCAAGTGGATATTTGGAGGGCTTTCAGGCCTATGGTGGAAAAGGAAATATCTTCACATAAACACTACTCAGAAGCATTC
CTGAGAAACTTCTTCACGATGGTTGCACTAAACTCTCAGAGTTGAACTTATCTTTTGATAGAGCAGTTTTGAAACTCTGTG
GTTACTAGAATCTGCATGTGGTTATTTGGAGTCCTTTGTGGCCGATGGTGGAAAAGGAAATATCTTCCCCTAAAAAGTACA
ACAGAAGCATTCTGAGAAACTTTTTTGACATGTGTGCACTAATCTCACAGAGTTTAATCTATCATTTGATTGAGCAGTTTT
TAAAAAACTTTTTTTGTGGAATCTGCAATTGGATATTTGGAACGCTTTGAGGCCTATTGTGGAAAAGGCAATATCTTCACA
ATAAAAACTACACAGAAACATTCCGAGAAACTTCTCTGTGATGTGTGCACTCATCTCACGGAGTTGAACCTTTCTTTGATT
TGACAAGTTTTGAAAGACTATGTTTCTATAATGTGCAAGTGGATATTTGGAGTGCTTTGAGGCATATGGTGGAAAAGGAAA
ATATATTCACATAAAACTATACAGAAGCGTTCCCAGAAACTTATTTGTGATGTGTTTATTCAACTCGCAGAGTTGACCCTA
ATCTTTTGATACAGCAGTTTTGAAACTCTCTTTTTGTAGAATCTGCAAGTGGATATTTGCAGCGCTTTGAGGCCTGCGGTG
GGAAAAGGAAATATCTTCACATAAAAACTACACAGAAGCATTCTCAGTAACCTTCTTTGTAATGTGTGCATTCACCTCACA
AGACTTGAAACTTCCTCTTGATTGAGCAGCTTGGAAACACACTTTTAGTGAAATCTGCAAGTGGATATTTGGAGCACCTTG
GAGGCCTGTTGTGGAAAAGGAAATATCTTCACATAAAAACTACACAGAAGCATTCCAATAAACTTGTTTGTGATATGTACC
CTTCAACTGACAGATTTGAACCTTTCTTTTGATTAAATAGTTTTGAAAATCTCTTTTTGTAGAATCTGCAAGTGGATATTT
TGGAGTGCTTTGAGGCCTATGGTGGAAAAGGAAATATCTTTACATAAAAACTACACAGAAGCATTCTGAGAAACTACTTTG
GTGATGTGTGCATTCATATCACATAGTTGAACCTATCTTTTGATAGAGCACTTTTGAAACTCTCTTTTTGTAGAATCTGCA
AAGTGGATATTTGGAGCCCTTTGCAGCCTATGGTGGAAAAGGAAACATCTTCACATAAAAACTACACAGAAGCATTCTCAG
GAAACTACTTTGTGATGTGTGCGTTCAGCTCACAGACTTGAAACTTCCTCTTGATTGAGCAGTTTGGAAACACTCTTTAGT
TAAAATCTGCAAGTGGATATTCGGAGCACTTTGAGGCCTGTTGTGGAGAAGGAAATATCTTCACATAAAAACTACACAGAC
CGCATTCCGAGAAACTTGTTTGTGATATGTGCATTCAACTGACAGAGTTGAACCTTTCTTTTGATTGACTAGTTTTGAAAA
ATCTCTTTTTGTAGAATCTGCAAGTGGATATTTGGAGTGCTTTGAGGCCTATGGTGGAAAAGGAAATATCTTCATATGAAA
AACTACACAGAAGCATTCTGAGAAAATTCTTTGTGATGTGTGCATTCAAACCACAGACTTGAACTGATCTTTTGATAGAGC
CAGTTTTTAAAGTGTCTTTCTGTAGAATCTGCAAGTGGTTACTTGGAGACCTTTGTGGAAGATGGTGGAAAAGGAAATGTC
CTTCCCGTAAAAACTACACAGATGCATTCTGAGAAACTTCTTTGTGATGTGTGCATTCATCTCACAGAGTTCAACCTATCT
TTTTCGTAGAGCAGTTTTGAAACTCTCTTTTCCTAGAATCTGTAAGTTGATATTTGGAGCCCTTTGCGGCCTATTGTGGAA
AAAGGAAATAACTTCACATGAAAACTACACAGAAGCTGAGAAACTTCTTTGTGATGTGTGCATTAATTTCCCAGAGTCGAA
ACCTTTCTTTTGATTGAGCAGTTTTGAAACACTCTTTTTGTAGAATCTGCAAGTGGACATTTGAAGCACTTTGAGGCCTAT
TTGTTGAAAAGGAAACATCTTCATATAAAAACAACAAGGAAGCATTCTGAGAAACCATTTTGTGCTGTGTGCATTCACCTC
CACAGAGTTCAACTTTATTTGATACAGCAGTTTTGAAACACTCTTCTTGTGGAATCTGCAAGTGGAAATTGGGAAATATTT
TAGGCATATGGTGGAAAAGGAAACATCCGCACATAAAAACTACACAGACACATTCTGTGAAACTTCTTTGTGCTGTGTGCA
ATTCAAACCACAGAGTTGAACCTATCTTTTGAATGAGCAGTTTTGAAACTCTCTTTTCATAGTATCTGCAAGTGGATATTT
TGGAGCCTTTTGTGGCCTACGGTGGGAAAGGAAATATCTTCATATAAAAACTACACAGAAGCATTCTGAGAAACTTCTCAG
GTGATGTGAGCATTCTTCTCACAGAGTTGAACTATCTTTTGATTGAGCAGTTTTGAAACACTGTTTTTTTTAGAATCTGCA
AAGTGAATATTTGGAGCCTTTTGGGTCTTATTGTGGAAAAGGAAATATCTTCACATAAAAACTACACAGAAGCATTCTGAG
GAAACTTCTCAGTGATGTGAGCATTCTTCTCACAGAGTTGAACTATCTTTTGATTGAGCAGTTTTGAAACACTGTTTTTTT
[truncated: 14,052 more rows]
