# Supplementary material for: GenomeLandscaper: Landscape analysis of genome-fingerprints maps assessing chromosome architecture
Source: Sci Rep. 2018 Jan 18;8:1026. doi: 10.1038/s41598-018-19366-2 (PMC5773709; doi:10.1038/s41598-018-19366-2)
Supplement: Supplementary file 3 — Dataset 2 [file 41598_2018_19366_MOESM3_ESM.xlsx]

## Sheet: TRF.PRED.cleaned_GRCh38p1.chrY.
# TRF.PRED.cleaned_GRCh38p1.chrY.xlsx
Tandem repeats predicted from the 1.30-Mbp target segment
Start (bp)	End (bp)	Period Size	Copy Number	Consensus Size	Percent Matches	Percent Indels	Score	A	C	G	T	Entropy(0-2)	Core-Unit (CU)
7	175880	173	1020.5	171	77	7	145639	29	16	20	33	1.95	AATCTGCAAGTGGATATTTGGAGCGCTTTGAGGCCTATGGTGGAAAAGGAAATATCTTCACATAAAAACTACACAGAAGCATTCTGAGAAACTTCTTTGTGATGTGTGCATTCAACTCACAGAGTTGAACTATCTTTTGATTGAGCAGTTTTGAAAAATCTCTTTTTGTAG
175882	176760	173	5.1	170	78	7	780	34	20	17	28	1.95	ACACATCACAAAGAAGTTTCTCAGAATGCTTCTGTGTAGTTTTTATGTGAAGATATTTCCTTTTCCACAATAGACGTCAAAGGATCCAAATATCCACTTGCAGATTCCACAAAAAGAGTGTTTCAAAACTGCTCAATCAAAAGAAAGGTTCAACTATGTGAGATGAATGC
175882	208816	346	95.7	342	76	6	27910	33	20	16	29	1.95	ACACATCACAAAGAAGTTTCTCAGAATGCTTCTGTGTAGTTTTTATGTGAAGATATTTCCTTTTCCACCATAGGCCTCAAAGCGCTCCAAATATCCACTTGCAGATTCTACAAAAAGAGTGTTTCAAAACTGCTCAATCAAAAGAAAGGTTCAACTCTGTGAGATGAATGCACACATCACAAAGAAGTTTCTCAGAATGCTTCTGTGTAGTTTTTATGTGAAGATATTTCCTTTTCCACAATAGGCCTCAAAGCGCTCCAAATATCCACTTGCAGATTCTACAAAAAGAGTGTTTCAAAACTGCTCAATCAAAAGATAGGTTCAACTCTGTGAGATGAATGC
176769	208816	173	186.2	170	76	7	25120	33	20	16	29	1.95	GATATTTCCTTTTCCACAATAGGCCTCAAAGCTCTCCAATATCCACTTGCAGATTCTACAAAAAGAGTGTTTCAAAACTGCTCAATCAAAAGAAAGGTTCAACTCTGTGAGATGAATGCACACATCACAAAGAAGTTTCTCAGAATGCTTCTGTGTAGTTTTTATGTGAA
208838	208935	5	19.4	5	73	2	52	22	41	3	32	1.69	CATTC
208856	208935	15	5.3	15	77	3	70	23	42	2	31	1.67	TCCACTCCATTCCAA
209026	209133	5	21.4	5	80	1	81	21	44	2	31	1.66	CATTC
209065	209189	5	24.8	5	82	4	135	21	52	2	23	1.58	TCCAC
209322	209369	5	9.6	5	81	0	60	20	39	2	37	1.65	CCATT
209339	209384	20	2.3	20	85	7	58	21	43	0	34	1.53	ATTCCATTCCCTTCAACTCC
209529	209973	5	88	5	73	7	166	22	46	1	28	1.62	TTCCA
209530	210595	15	69.3	15	68	10	217	22	44	3	30	1.68	TCCATTCCATTCCAC
209601	210018	10	41.4	10	73	8	195	22	48	2	26	1.63	TCCACTCCAC
209890	210059	66	2.6	65	82	3	180	24	45	2	27	1.67	CCATTCCATTCCATTCCACATCATTCCACTCCACTCCACTCCACTAAACTCCACTCCACTCCATC
210140	210650	5	101.4	5	72	6	154	21	43	2	32	1.65	CCATT
210249	210292	16	2.8	15	80	10	52	18	47	0	34	1.49	TCCATTCCCTCCCAT
210492	210550	31	1.9	31	89	0	91	22	54	3	20	1.59	CCACTCCACTCCACTCCACTCCACTCCAACG
210780	210910	5	26.2	5	70	7	70	26	47	1	24	1.61	TCCAC
210757	210796	19	2	20	85	4	55	20	45	0	35	1.51	CATTCCCACTCCACTCAATT
210826	210864	16	2.5	16	87	4	53	33	43	2	20	1.65	CAACTCCACTGCAATA
210777	211166	15	25.8	15	74	4	93	22	42	1	33	1.63	CATTCCACTCCACTC
210912	211451	5	104.4	5	71	11	225	21	38	3	36	1.71	CATTC
211301	211641	10	33.6	10	73	8	134	22	43	2	31	1.68	TCCATTCCAC
211332	211453	46	2.6	46	88	5	127	23	41	0	34	1.55	TCCATTCCATTCCATTCCATTCCACTCCAACTCCAAACCATGCTAC
211553	211639	5	17.2	5	80	2	84	24	48	1	26	1.58	ACTCC
211553	211609	26	2.2	25	90	3	96	22	52	1	22	1.56	ACTCCACTCCACTCTACTCCACTCC
211899	212045	5	29.2	5	85	6	145	21	42	0	35	1.58	TCCAT
212130	212159	10	2.8	11	95	5	53	40	20	0	40	1.52	AATTCCATTAA
212142	212541	5	79.2	5	71	8	148	21	44	2	32	1.64	ATTCC
212204	212430	81	2.9	80	83	7	257	20	48	1	30	1.58	TCCACTCCATTCCACTCCACTTCACTCCACTCCATTCCATTCCATTCCACTCCATCCCTTTCCATTCCACTCCATTAAAC
212638	212680	5	8.6	5	84	0	50	20	41	2	34	1.65	CCATT
212659	212739	5	16	5	75	7	56	22	50	1	25	1.56	CACTC
212718	213042	5	64.6	5	82	4	332	18	41	2	37	1.63	TCCAT
213119	213246	5	25.4	5	83	4	87	21	50	0	27	1.54	CCATT
213119	213246	10	12.7	10	79	4	96	21	50	0	27	1.54	CCATTCCACT
213447	213635	5	37.4	5	89	2	261	20	38	3	37	1.7	CCATT
213716	213859	5	28.4	5	85	2	171	20	55	0	23	1.43	TCCAC
213993	214115	5	24.2	5	73	9	88	21	41	0	36	1.59	CATTC
214275	214576	5	60	5	70	8	85	23	42	1	32	1.64	ATTCC
214275	214343	24	2.8	25	77	6	77	24	43	0	31	1.55	ATTCCATTCCATTCCATTCCAATCA
214683	214974	5	57.8	5	75	7	187	21	42	1	34	1.63	CATTC
215117	215152	17	2.3	15	90	9	54	22	47	0	30	1.52	TCCACTCCATTCCAT
215233	215318	5	17	5	69	2	55	23	36	3	37	1.72	CCATT
215232	215290	30	2	30	83	6	75	25	32	3	38	1.72	ACCATTCCATTTAATTCCAGTGCATTCCAT
215417	215460	5	9	5	82	2	54	18	43	2	36	1.63	ATTCC
215535	215677	5	28.2	5	85	8	164	20	41	1	35	1.62	ATTCC
215543	215851	10	30.4	10	73	14	134	20	45	2	31	1.64	TCCATTCCAC
215771	215851	5	16	5	77	7	65	22	53	1	23	1.54	CTCCA
215535	215851	15	20.4	15	72	12	140	20	44	2	32	1.64	ATTCCATTCCACTCC
215993	216503	5	101.4	5	73	6	145	21	43	2	32	1.67	CCATT
216698	216776	15	5.2	15	69	6	52	25	40	2	31	1.69	ATTCCACTCCATTCC
216904	217035	5	26.2	5	69	10	63	25	46	1	25	1.61	TCCAC
217001	217039	15	2.7	14	84	7	51	23	51	2	23	1.61	TCCACTACATCCAC
217037	217576	5	104.4	5	71	11	234	20	38	3	36	1.71	CATTC
217551	217605	16	3.5	16	80	2	58	16	38	7	38	1.76	TTCCATTCCACTGCAT
217426	217769	15	22.9	15	73	6	117	22	43	2	31	1.68	TCCACTCCATTCCAC
217678	217769	5	18.2	5	78	2	76	25	46	1	27	1.59	ACTCC
217680	217728	25	2	25	95	0	89	22	51	2	24	1.59	TCCACTCCACTCTACTACACTCCAG
217739	217777	20	2	20	94	0	69	25	38	0	35	1.56	ACTCCATTCCATTCAATTCA
217727	217774	15	3.2	15	81	0	60	29	39	0	31	1.57	CAACTCCATTCCATT
217889	217964	25	3	25	75	5	82	22	47	2	27	1.64	TCCCACTCAACTCCACTCCATTCCA
217925	217963	5	7.8	5	85	0	51	23	51	0	25	1.49	TCCAC
218006	218158	5	30.2	5	85	7	148	20	43	0	34	1.57	TCCAT
218244	218669	5	84.2	5	69	9	121	20	43	2	33	1.65	ATTCC
218266	218452	15	12.3	15	77	6	162	20	48	1	29	1.59	TCCATTCCACTCCAC
218771	218882	5	22	5	77	7	73	21	49	0	28	1.56	CACTC
218756	219156	10	39.6	10	76	7	202	19	42	1	36	1.62	CATTCCACTC
218830	219156	5	64.6	5	83	3	359	18	41	2	37	1.63	TCCAT
218830	219156	81	4	79	82	7	348	18	41	2	37	1.63	TCCATTCCATTCCATTCCACTCTATTCCATTCCATTCCACTCCACTCCATTCCATTCCATTCCATTCCTTCCATTCCAT
219233	219361	5	25.4	5	80	6	89	20	49	0	28	1.55	CCATT
219233	219361	10	12.7	10	78	6	98	20	49	0	28	1.55	CCATTCCACT
219561	219749	5	37.4	5	89	2	261	20	39	3	36	1.7	CCATT
219836	219973	5	27.4	5	85	1	177	19	57	0	23	1.41	TCCAC
219836	220158	15	21.9	15	69	10	155	19	49	1	29	1.56	TCCACTCCATTCCAC
219995	220154	5	31.8	5	71	6	54	20	46	1	31	1.61	TCCAC
220061	220093	16	2.1	16	94	0	57	21	45	0	33	1.52	CCACTCCATATCATTC
220131	220169	5	7.6	5	85	5	51	17	48	0	33	1.48	TCCAT
220245	220303	30	2	30	83	6	75	25	32	3	38	1.72	ACCATTCCATTTAATTCCAGTGCATTCCAT
220246	220331	5	17	5	69	2	55	23	34	3	38	1.72	CCATT
220430	220473	5	9	5	82	2	54	18	43	2	36	1.63	ATTCC
220548	220850	5	59.8	5	75	11	206	21	42	1	34	1.63	ATTCC
220550	220850	81	3.6	82	78	8	333	21	42	1	34	1.63	TCCACTCCATTCCAATTCCATTCCATTCCATTCCATTCCATTCCATTCCATTCCATTCCACTGCATTCCACATCCACTCCAC
220929	221054	5	24.8	5	74	8	85	21	39	1	37	1.63	TTCCA
220993	221049	15	3.8	15	92	0	96	19	35	3	42	1.68	CATTCCATTCCATTT
221217	221327	5	22	5	78	9	73	20	49	4	25	1.68	CACTC
221296	221343	25	1.9	25	95	0	87	18	39	4	37	1.7	TCCACTCCATTGCATTCCATTCCAT
221157	221343	5	37	5	72	4	52	21	44	4	29	1.71	ATTCC
221420	221748	5	65.4	5	75	7	182	20	40	3	35	1.71	CCATT
221822	222101	5	55.4	5	71	7	91	22	43	2	30	1.68	CCATT
221895	222049	56	2.7	58	79	9	165	22	46	2	28	1.65	ATTCCATTCCACTCCATTCAACTCCACTCCACTCCACTTCATTCCAATCCATTCCCCG
222253	222580	15	21.6	15	72	9	155	20	47	0	31	1.56	TCCATTCCACTCCAC
222178	222589	5	81.4	5	73	6	132	20	44	1	33	1.59	CCATT
222671	222871	5	39.8	5	77	4	143	22	47	2	26	1.65	TCCAC
222956	223230	5	53.2	5	71	11	108	20	42	2	34	1.67	CCATT
223300	223418	5	23.4	5	72	6	51	22	40	0	36	1.54	CATTC
223406	223449	15	2.9	15	86	0	61	20	50	4	25	1.67	CCACTCTATTCCACG
223300	223449	10	14.8	10	73	5	59	22	42	1	34	1.62	CATTCCACTC
223491	223540	20	2.5	20	83	6	66	24	40	0	36	1.55	ATTCCATTCCACTCCATTAA
223616	223918	10	29.5	10	71	13	116	19	44	3	31	1.69	CCATTCCACT
223642	223755	5	22.6	5	80	1	66	20	46	0	32	1.57	CCACT
223671	223918	15	16.4	15	69	11	103	20	44	3	31	1.69	TCCATTCCATTCCAT
223792	223918	5	25.2	5	75	10	62	20	44	3	30	1.69	TCCAT
223893	223940	15	3.2	15	78	0	51	25	33	4	37	1.75	TCCATTCCATTACAT
224020	224095	5	15	5	83	2	53	19	48	1	30	1.57	TTCCA
224048	224196	20	7.4	20	68	13	99	23	46	1	28	1.61	CCATTCCACTCCACTCCACT
224052	224110	5	11.8	5	81	0	73	25	50	1	22	1.58	TCCAC
224163	224196	15	2.3	15	89	0	50	23	50	0	26	1.5	TCCACTCCACTCCAA
224371	224405	15	2.3	15	95	0	61	17	45	2	34	1.63	ATTCCACTCCATTCC
224496	224721	5	44.6	5	74	4	103	21	42	0	35	1.59	TCCAT
224487	224579	46	2	46	83	4	116	19	40	1	38	1.59	CCATCCCAATCCATTCTATTCTATTCCACTACATTCCACTCCATTC
224805	224971	5	33.2	5	77	3	102	24	35	2	37	1.69	ATTCC
224882	225122	15	15.9	15	68	7	101	19	46	2	31	1.65	TCCATTCCACTCCAC
224857	225001	10	14.4	10	77	1	83	22	44	2	31	1.65	TCCATTCCAC
224882	225016	5	26.8	5	77	1	90	22	47	2	28	1.63	TCCAC
225226	225342	5	23.2	5	71	5	65	26	37	0	35	1.63	ATTCC
225439	225580	5	28.4	5	76	8	92	21	42	0	34	1.58	CCATT
225446	225550	46	2.3	45	83	6	124	22	43	0	32	1.6	ATTCCATTCCATTCCCATCCACTCCATTCCACTCCACTCCACTCA
225548	225585	20	1.9	19	89	5	58	15	39	0	44	1.47	TCCATTCCATTCCCTTCTA
225657	225745	5	17.6	5	72	2	61	20	37	5	37	1.76	CCATT
225292	225745	219	2.1	219	79	7	492	21	36	6	35	1.8	ACTCCATTCCACTCCAGTCCACTCCATTCAATTACATTCCAATCCATTCCAACTCTATTCCATTCCATTCCCTTCTTTTAACAGGATCTCACTCTGCCACACAGCCTGAAGTGCAGTGGCAAAGTCTCACCTTCACATTTCATTTCACCATTCCATTCCATTCCATTCTATCCACTCCATTCCACTCCACTACACTCAACTCCATTCCATTCCCACTCC
225714	226059	15	22.8	15	76	6	205	22	42	2	33	1.65	CATTCCATTCCACTC
225716	225758	10	4.1	11	90	3	54	18	46	0	34	1.5	TTCCACTCCAC
225864	226044	5	35.8	5	91	2	101	20	44	1	33	1.59	TCCAC
225889	226061	5	34.2	5	91	2	247	20	41	1	36	1.6	TCCAT
226162	226309	5	29.4	5	75	6	93	19	49	2	28	1.62	CTCCA
226163	226338	15	11.3	15	73	11	86	21	46	2	29	1.63	TCCACTCCATTCCAT
226198	226342	20	7.4	21	71	14	69	21	46	2	30	1.63	TCCATTCCACTCCACTACAAT
226477	226527	5	10.2	5	78	0	57	21	41	0	37	1.54	ATTCC
226484	226555	25	2.9	25	82	0	90	23	41	0	34	1.55	TCCATTCCACTCCATTCCATTAAAC
226466	226604	66	2.1	66	83	2	172	24	42	2	30	1.66	ACTCCACGCCAATTCATTCCATTACAATGCCATCCCATTTCACTCCATTCCACTCCACTCCACTAA
226743	226901	5	31.4	5	77	2	93	22	41	1	33	1.65	CCATT
226977	227308	5	65.6	5	82	5	310	20	47	0	31	1.57	CCATT
227410	227647	5	47	5	67	7	104	19	36	5	38	1.74	ATTCC
227827	227897	5	14	5	85	2	97	16	39	0	43	1.48	TTCCA
228041	228074	15	2.3	15	89	0	50	23	41	2	32	1.69	TCCACTCCATTCAAT
228158	228233	5	15	5	94	2	134	21	38	0	40	1.53	TTCCA
228181	228252	20	3.6	20	90	3	67	16	43	0	40	1.48	CCATTCCATTCCACTCTTTC
228329	228365	5	7.2	5	87	6	56	16	43	0	40	1.48	CCATT
228397	228488	5	18.2	5	72	10	53	20	50	0	29	1.49	ACTCC
228461	228557	10	9.6	10	76	6	61	25	45	0	28	1.54	CCACTCCATT
228461	228690	15	15.1	15	72	9	99	23	41	0	33	1.61	CCACTCCATTCCATT
228397	228554	66	2.4	65	81	8	160	24	45	0	30	1.53	ACTCCATTCCACTCCACTCCACTCCAATCCTCTCAACTCCTCTACATCACATTCCATTCCATCCC
228513	228695	5	36.2	5	72	8	102	21	40	1	36	1.61	CATTC
228772	228824	5	10.6	5	95	0	97	18	41	0	39	1.51	CCATT
228772	228848	15	5.1	15	87	3	100	14	41	1	42	1.53	CCATTCCATTCCTTT
228624	228987	149	2.4	148	90	2	568	20	35	7	35	1.82	CATTCCATTCCATTCCATTCCATTCCATTCCATTCCATTCCATTCCATTCCACTCCTTTCCATTCCTTTCCTTTCTTTTGACAGGATCTCACTCCATCAAACAGGCTGGAGTGTAGTGGCACAATATCACCTCCAAATTTCACTCCAC
228921	229337	5	82.4	5	70	10	159	21	41	1	35	1.62	CCATT
229038	229196	66	2.4	65	81	8	162	23	45	0	30	1.53	CACTCCATTCCACTCCACTCCACTCCAATCCTCTCAACTCCTCTACATCACATCTCATTCCATCC
229417	229587	5	33.8	5	78	4	146	21	42	2	32	1.68	TTCCA
229668	229977	5	61.2	5	69	6	86	24	44	4	26	1.72	TCCAC
229668	230063	20	19.8	20	67	12	109	23	43	4	28	1.72	TCCATTCCACTCCATTCCAC
229897	230020	66	1.9	66	86	6	180	24	45	3	26	1.68	CCACTACACGCCACTCCATTCCATTCCAATCCATCCCATTCCATTGCATCCCATTCCACACCAACA
229979	230080	5	20.2	5	78	2	105	19	41	3	35	1.7	CATTC
230047	230084	20	1.9	19	94	5	67	13	36	2	47	1.56	TTCCATTCCATTCCTTTCG
230157	230699	5	107.2	5	69	8	141	19	44	2	33	1.64	CCATT
230163	231111	15	61	15	67	14	185	20	43	3	32	1.69	CATTCCATTCCACTC
230598	230639	21	2	21	81	9	50	21	38	0	40	1.53	CATTCCATTTCCATTCAATCC
230652	230714	31	2.1	30	84	3	81	15	34	1	47	1.56	TCCATTCCACTCCATTAAATTCCTTTCCTT
230804	231057	5	50.2	5	74	8	102	21	44	2	31	1.66	ATTCC
230827	231130	5	60.2	5	70	10	91	21	46	2	30	1.65	TCCAC
230804	231108	10	29.1	10	70	14	125	20	45	2	31	1.64	ATTCCACTCC
231021	231145	20	6.4	20	70	17	59	19	46	2	32	1.63	CATTCCATTCCACTCAACTG
230978	231111	61	2.3	56	82	11	146	18	49	1	30	1.57	TCCATTCCACTCCACTCCACACTCCTCCATTCCACTCCATCTCATTCCATTCCACC
231278	231346	30	2.3	31	87	2	104	18	33	7	40	1.78	ATTCCATTGCATTCCATTGCACTCCATTCCC
231272	231432	5	31.8	5	75	5	90	18	40	4	35	1.72	CATTC
231400	231439	21	1.9	21	84	0	53	17	45	0	37	1.49	CTCCACTCCATTACATTCCAT
231516	231834	5	63.4	5	72	7	108	21	46	2	30	1.63	CCATT
231575	231740	15	11	15	74	8	122	19	48	1	30	1.57	TCCACTCCACTCCAT
231587	231706	46	2.7	45	83	5	145	20	48	0	30	1.56	CCATTCCACTCCACTCCAATCCACTCCACTTCCTTTCCATCCATC
231406	232129	395	1.8	390	81	6	897	21	41	5	31	1.76	TCCATTCCATTCCATCTCCATTCCATTACATTCCTTTCTTTCGACAGGATCTCACTCTGTCACCCAAGTTCGAGTGCAGTGGAAAAATCTCAGCTCACATTTCCATTGCACCATACCATTCCATGCCATCCCACACCACTCCATTCCTTTAAATTCCATTCCATTCTAGTCCACTCCACTCCACCTCCACTCCACTCACACCACTCCACACCACTCCACTCCACTCCATTCCATCCCATTCCACTCCACACCACTCTACTCCACTCCCATTCCATCCCACTCCAATCCACTCCACTCCACTCCTGTCCACTCCATTCCATTCCACTCCATCCCCATTCCGTTCAAACCAATCAACTCCACTCCACTCCACTCCAGTTCACTCCATACCGT
231970	232180	5	41.8	5	76	9	133	19	50	1	28	1.57	TCCAC
232018	232209	10	19	10	72	6	100	19	47	2	30	1.61	ACTCCATTCC
232018	232215	15	13.1	15	69	8	105	19	46	2	31	1.61	ACTCCATTCCATTCC
232018	232204	71	2.6	71	80	5	182	20	47	2	29	1.62	ACTCCACTCCACTTCATTCCATTCCATTCCATTCCACTCCACTCCACCTCACTCCACTCCCACTCCTGTCC
232296	232336	15	2.7	15	84	3	55	21	31	4	41	1.74	CCATTCCATTGCATT
232351	232653	5	59.8	5	72	8	85	21	46	2	29	1.65	TCCAC
232391	232611	10	21.9	10	73	9	119	21	44	1	32	1.63	TTCCATTCCA
232391	232611	15	14.6	15	70	11	119	21	44	1	32	1.63	TTCCATTCCATTCCA
232645	232687	20	2.2	20	91	0	68	25	39	0	34	1.56	TCCACTCCATTACAATCCAT
232795	232867	25	2.9	25	85	0	74	23	43	2	30	1.67	CCATTTAATTCCAATCCACTCCACG
232820	232872	5	10.6	5	83	0	61	20	47	0	32	1.51	CCATT
232809	232874	10	6.6	10	83	0	78	19	48	1	30	1.58	TCCACTCCAT
232809	232872	25	2.6	25	89	0	92	20	48	1	29	1.59	TCCACTCCACTCCATTCCACTCCAT
232809	232874	20	3.3	20	84	0	87	19	48	1	30	1.58	TCCACTCCACTCCACTCCAT
233098	233226	5	25.4	5	77	6	80	21	41	1	35	1.63	CCATT
233302	233582	5	55.6	5	80	7	237	21	44	1	33	1.59	CCATT
233507	233593	20	4.3	20	90	8	85	19	41	0	39	1.52	TTCCATTCCATTCCACACAC
233687	233914	5	45.2	5	67	3	98	18	38	5	37	1.75	CATTC
234037	234128	5	18.2	5	75	2	85	23	36	0	39	1.55	CATTC
234143	234179	10	3.5	11	82	10	51	13	48	13	24	1.78	CACTCCGCTTG
234144	234182	21	1.9	20	94	5	69	15	46	12	25	1.81	ACTCCGCTGCACTCCACTTG
234143	234189	21	2.3	20	81	3	58	14	48	10	25	1.76	CACTCCGCTGCACTCCACTA
234395	234520	5	24.8	5	74	9	67	17	42	4	35	1.7	TTCCA
234482	234520	21	1.9	20	89	5	60	15	43	7	33	1.75	TCCATTCCAATCCGTTCCAC
234597	234719	5	24.4	5	73	4	77	20	44	1	33	1.61	CCATT
234599	234656	30	1.9	30	92	0	98	20	46	0	32	1.51	ATTCCATTCCATTCCACTCCACTCCACTCA
234797	235074	5	54.8	5	69	8	78	23	40	2	34	1.68	CATTC
235032	235080	15	3.2	15	82	5	62	18	34	2	44	1.61	TTCCATTCCATTCCT
235165	235355	5	37.8	5	72	2	76	19	46	2	31	1.64	ATTCC
235167	235355	10	18.7	10	70	4	92	19	46	2	31	1.63	TCCATTCCAC
235167	235337	15	11.3	15	71	7	85	18	47	2	30	1.63	TCCATTCCACTCCAC
235486	236030	10	53	10	69	14	126	19	42	4	33	1.71	CTCCATTCCA
235590	235628	5	7.8	5	82	0	51	17	53	0	28	1.44	CACTC
235646	236032	5	76.8	5	73	7	246	18	41	4	35	1.7	CATTC
235653	236032	81	4.7	80	74	6	300	18	41	3	35	1.69	TTCCATTCCATTCCATTCCATTCCATTCCATTCCACTCCATTCCATTCCATTCCATTCCCATTCCATTCCATTCCCTACA
236120	236186	5	13.4	5	79	0	62	19	38	5	35	1.76	CATTC
236128	236253	15	8.3	15	68	8	67	20	44	4	30	1.72	TCCATTCCATTCCAC
236150	236253	10	10.3	10	74	13	61	22	45	3	28	1.7	CATTCCACTC
236197	236342	5	29	5	68	6	53	20	48	3	27	1.65	ACTCC
236282	236342	25	2.4	25	80	0	68	16	52	3	27	1.59	CACTCCACTCCACTCCACTCCATTC
236444	236472	15	1.9	15	100	0	58	20	41	0	37	1.53	CACTCCATTCCATTT
236556	236849	5	58.4	5	70	2	77	22	40	3	34	1.7	CCATT
236649	236704	21	2.7	21	80	2	60	26	48	0	25	1.52	ACTCCACTACACTCCCACTCA
236733	236791	31	1.9	31	89	0	91	25	50	1	22	1.58	CCACTCCACTAAACTCAACTCCATTCCAGTC
236966	237203	5	47.2	5	68	9	81	19	48	1	29	1.59	TCCAC
237317	237560	5	48.2	5	75	7	143	18	42	3	35	1.68	CCATT
237305	237347	16	2.5	17	77	7	52	20	27	4	46	1.71	CATTTCATTTACCATTC
237317	237552	91	2.6	91	78	7	237	18	42	3	34	1.69	CCATTCCATGTCATTCCATTCCATTCCATTCCATTCCATTCCATTCCACTCCACTCCACTCTGCTCCACTCCATCCCATTCCATTCCCATC
237657	237700	5	8.8	5	85	9	63	22	54	2	20	1.56	TCCAC
237646	237735	25	3.5	24	77	10	81	23	46	3	26	1.68	TCCATTCAATCCACTGCACTCCAC
237748	237797	20	2.5	20	83	0	55	16	50	4	30	1.63	TCCACTCCACCACCTTCCAT
237824	237861	5	7.6	5	87	0	58	18	42	0	39	1.5	TCCAT
238027	238368	5	67.6	5	79	9	363	20	38	1	39	1.63	TCCAT
238441	238465	5	5	5	100	0	50	20	40	0	40	1.52	CCATT
238643	238860	5	43.2	5	80	3	186	20	43	0	35	1.55	TCCAT
238632	238676	15	3	15	83	6	56	20	53	4	22	1.63	TTCCACGCCACTCCA
238969	239013	5	9	5	80	0	54	20	51	4	24	1.66	TCCAC
239026	239063	15	2.5	15	91	4	58	23	42	0	34	1.55	CATTCCACTCCATAT
238965	239067	10	10.7	10	69	19	67	21	46	3	28	1.69	CCATTCCACT
239147	239428	5	55.8	5	73	6	102	21	41	1	35	1.64	TTCCA
239527	239598	5	14.4	5	79	5	65	23	40	2	33	1.69	CATTC
239532	239644	20	5.6	20	72	2	82	22	40	4	32	1.74	CATTCCATTCCATTCCACTT
239555	239674	5	23.8	5	74	8	55	20	47	3	29	1.66	TCCAC
239824	239884	5	12	5	78	3	68	18	54	4	22	1.63	CTCCA
239825	239884	15	3.9	15	79	12	77	18	53	5	23	1.64	TCCACTCCACTCCAG
239937	240046	5	21.8	5	78	5	60	20	47	2	30	1.64	TCCAC
239935	240046	15	7.4	15	73	6	73	20	46	2	30	1.64	ATTCCACTCCACTCC
239935	240068	5	26.6	5	75	10	58	18	44	2	34	1.62	ATTCC
240212	240384	10	17.6	10	72	10	88	18	45	1	34	1.6	CATTCCACTC
240221	240273	26	2	26	96	0	97	13	52	0	33	1.4	CCATTCCACTCCTCTCCACTCTATTC
240247	240443	5	39	5	69	6	92	19	41	4	35	1.7	CCATT
240301	240369	36	1.9	35	88	2	102	21	46	1	30	1.6	TCCATCCCATTCAATTCCACTCCAATCCACTCCGC
240536	240721	10	18.9	10	72	10	82	22	48	2	26	1.62	TCCATTCCAC
240536	240646	15	7.3	15	79	8	91	20	49	1	27	1.59	TCCATTCCACTCCAC
240532	240652	5	24	5	76	5	73	20	49	1	28	1.58	CCATT
240821	240846	13	2	13	100	0	52	23	30	0	46	1.53	CATTTCATTTCAC
240844	240890	5	9.4	5	78	17	53	27	55	0	17	1.42	CACTC
240903	240935	5	6.6	5	92	0	57	18	45	0	36	1.49	TCCAT
241031	241084	5	10.6	5	82	4	54	18	50	1	29	1.58	TCCAC
241209	241449	5	47.6	5	73	4	106	22	42	2	32	1.67	TTCCA
241623	241814	5	38	5	83	2	222	19	45	1	33	1.57	CCATT
242132	242269	5	27.4	5	71	7	55	21	45	1	31	1.61	CACTC
242498	242586	5	17.6	5	76	11	56	28	50	0	21	1.49	CCACT
242528	242590	10	6.3	10	78	7	65	25	46	0	28	1.53	TCCACTCCAT
242683	242996	5	62.2	5	73	8	143	22	42	2	32	1.67	CCATT
243084	243173	10	8.9	10	77	11	76	24	45	2	27	1.65	TCCATTCCAC
243094	243177	15	5.5	15	78	7	80	22	46	2	28	1.64	TCCATTCCACTCCAT
243091	243142	5	10.4	5	81	8	61	23	53	0	23	1.46	CACTC
243082	243182	5	20	5	73	6	51	22	44	1	30	1.64	ATTCC
243390	243587	5	39	5	74	5	101	20	44	1	33	1.61	TTCCA
243523	243612	46	2	46	82	4	110	23	45	0	31	1.53	TCCATCCCATTCCATTCCACACCACTACACTCTACTACATTCCACC
243621	243666	15	3	16	87	6	60	17	32	2	47	1.6	CATTCCATTCCATTTT
243912	244069	5	31.2	5	81	9	133	22	45	0	31	1.53	ATTCC
244006	244330	149	2.2	149	89	3	503	19	36	7	36	1.81	CCATTCCATTCCATTCCATTCCATTCCTTCCCATTCCATTCCATGCCATTCCACTCCTTTCCCACTCCTTTCCTTTCTTTTGACAGGCTCTCACTCCATCAAACAGGCTGGAGTGTAGTAGCACAATCTCACCTCAAATTTCCACTCCA
244155	244227	5	14.4	5	84	2	83	13	43	1	41	1.53	CCATT
244304	244334	5	6.2	5	100	0	62	19	41	0	38	1.51	CCATT
244006	244375	149	2.5	146	82	8	460	20	37	7	35	1.8	CCATTCCATTCCATTCCATTCCATTCCTTCTATTCCATTCAATCCAATTCCACTCCTTCCACTCCTTTCCTTTCTTTTGACAGGCTCTCACTCCATCAAACAGGCTGGAGTGTAGTAGCACAATCTTCACCTCAAATTTCACTCCA
244473	244769	5	58.8	5	73	9	147	23	39	2	34	1.68	ATTCC
244687	244738	21	2.5	19	82	14	59	21	34	3	40	1.71	TCCATCCATTACATTCTCT
244851	244895	21	2.2	20	88	4	63	17	53	2	26	1.56	TCCATTCCACTCCCCTCCAC
244851	244895	10	4.4	10	83	5	54	17	53	2	26	1.56	TCCATTCCAC
244892	244943	20	2.6	20	84	0	59	25	42	0	32	1.55	TCCACTCCATTCAATCCTAA
245131	245268	5	27.6	5	92	2	206	18	45	0	35	1.5	TCCAT
245341	245630	5	57.2	5	73	8	129	21	41	2	34	1.68	CCATT
245414	245442	11	2.7	11	94	5	51	20	34	0	44	1.52	ATTCCATTTCC
245341	245505	81	2	81	83	0	204	21	42	1	33	1.64	CCATTCCATTTCCATTCCATTCCACTCCATCCCATTCCATTCCACTCAACTCCAAACCACTCCACTACACTCCATTCCATT
245478	245528	26	2	25	88	3	75	21	50	0	27	1.48	CCACACCACTCCACTCCACTTCATT
245470	245536	31	2.2	30	89	2	98	25	46	1	26	1.62	ATTCCAAACCACTCCACTCCACTCCATTGC
245478	245560	36	2.3	35	81	2	94	22	48	1	27	1.58	CCACTCCACTCCACTCCATTCCATTCCAACCACCT
245705	245783	5	15.6	5	77	2	50	24	41	2	31	1.68	CCATT
245709	245828	10	11.9	10	68	10	57	20	45	2	31	1.65	TCCATTCCAC
245727	245766	21	2	20	90	5	62	27	42	2	27	1.68	ACTCAATTCCACTACACTCT
245705	245969	15	17.2	15	68	15	85	20	47	1	30	1.61	CCATTCCACTCCATT
245755	245802	5	9.6	5	86	8	53	16	54	2	27	1.54	TCCAC
245880	245969	10	8.9	10	84	6	83	22	51	0	26	1.49	TCCATTCCAC
245895	245959	5	12.8	5	95	3	103	20	56	0	23	1.42	TCCAC
245879	245969	5	18	5	84	6	58	21	50	0	27	1.49	TTCCA
246180	246209	15	2	15	93	0	51	20	43	0	36	1.52	TTCCACTCCATTCCA
246132	246275	66	2.2	66	81	2	155	20	45	4	29	1.69	CACTCCATTCCACACAACTCCACTCCACTCAAATCCACTTCACCTCTGTTCCATTCCATCCCATTC
246246	246384	5	27.6	5	79	1	152	17	38	1	41	1.59	TTCCA
246258	246430	15	11.4	15	80	2	148	19	40	2	38	1.64	CCATTCCATTCCACT
246493	246542	15	3.4	15	80	5	57	22	46	2	30	1.63	TCCACTCCATTACAC
246684	246969	5	56.6	5	74	3	196	19	39	2	38	1.65	ATTCC
247051	247108	24	2.4	25	82	5	73	22	44	1	31	1.63	CACTCCATTCCAATCCACTCCACTA
247083	247131	20	2.5	20	75	0	53	22	40	2	34	1.66	TCCATTCCACTCCACTACAC
247242	248537	5	255.2	5	68	9	276	20	42	3	33	1.69	TCCAT
247448	247707	81	3.2	82	77	6	219	20	46	3	29	1.67	TCCATTCCCACTCCATTCCATTCCAATTCAACTCCACTCCATTGCATTCCAATCCACGCCACTCCACTCCACTCCACTCCAC
248163	248195	11	3.1	11	86	8	50	21	60	0	18	1.36	CCACTCCACTC
248631	248698	5	13.4	5	78	3	64	23	39	4	32	1.75	CATTC
248760	249469	5	139.6	5	69	10	231	19	43	2	33	1.67	TCCAT
248832	249459	10	62.7	10	71	8	285	19	44	2	33	1.65	CCATTCCACT
248797	248866	36	1.9	36	82	0	86	22	42	1	32	1.63	CATTCCACTCCATTCCACTCCAATCCAATCCATTCC
249546	250069	5	103.4	5	68	8	110	18	41	5	34	1.73	CCATT
249951	249998	16	3.1	16	87	6	71	18	52	6	22	1.68	CCATTCCACTGCACTC
250017	250324	128	2.4	128	80	8	342	22	33	9	34	1.86	CCATACCACTCCTTTCCATCTCCATTCCATTCTACTCCATTCCATTCCATTCCTTTATTTGGACGGGAATCTCACTCTCACACACAGACTGCAATGTCGTGGCCCAATCTTAGCTCACATTTCATTAA
250285	250350	5	13	5	95	1	114	19	37	0	42	1.52	TTCCA
250453	250482	15	2	15	93	0	51	26	36	0	36	1.57	CTTCATTACACTCCA
250461	250573	10	11.2	10	74	5	75	20	43	0	35	1.58	CATTCCACTC
250687	250810	10	12.2	10	80	2	95	21	43	0	34	1.53	CACTCCATTC
250714	250812	5	19.6	5	87	2	135	19	40	0	40	1.51	ATTCC
250898	251043	5	28.8	5	74	5	96	19	50	2	28	1.61	TCCAC
251219	251313	15	6.3	15	72	2	64	23	44	1	31	1.6	TCCACTCCACTCCAT
251230	251283	5	10.6	5	84	4	63	22	44	0	33	1.53	CCATT
251219	251352	10	12.7	10	69	12	63	20	45	2	32	1.63	TCCACTCCAT
251509	251656	5	29.4	5	77	4	100	21	39	2	36	1.65	CCATT
251732	252003	5	53.6	5	79	5	206	21	46	1	30	1.6	CCATT
252105	252587	5	92.2	5	67	9	137	21	35	5	38	1.76	ATTCC
252597	252634	20	1.9	20	100	0	76	15	47	13	23	1.81	ACTCCGCTGCACTCCACTTG
252848	252893	5	9	5	81	13	58	21	36	0	41	1.54	TTCCA
252857	252963	10	10.6	10	71	6	54	19	43	3	32	1.69	ATTCCACTCC
252885	252918	15	2.3	15	89	0	50	17	50	2	29	1.61	TCCATTCCACTCCAC
252925	252977	20	2.6	21	71	14	56	15	41	5	37	1.7	TCCGTTCATTTCCATTCCAAT
253050	253172	5	24.4	5	72	11	72	20	45	1	32	1.61	CCATT
253052	253109	30	1.9	30	92	0	98	20	46	0	32	1.51	ATTCCATTCCATTCCACTCCACTCCACTCA
253250	253337	5	17.4	5	70	2	50	23	34	3	38	1.72	CATTC
253451	253484	15	2.3	15	94	0	59	23	52	0	23	1.47	TCCACACTACTCCAC
253476	253531	5	11.2	5	94	0	94	19	39	1	39	1.62	TCCAT
253623	254192	5	112.8	5	76	3	309	21	44	2	31	1.64	ATTCC
254475	254657	5	35.2	5	72	7	78	19	43	3	33	1.67	CATTC
254759	254800	20	2.1	20	86	8	59	19	50	2	28	1.6	TCCATTCCAGTCCACTCCAC
254869	255368	5	98.8	5	67	8	127	20	41	3	34	1.68	TTCCA
255520	255685	10	16.9	10	68	12	58	22	46	1	28	1.62	TCCATTCCAC
255520	255600	15	5.3	15	73	8	56	23	49	1	25	1.58	TCCATTCCACTCCAC
255648	255717	5	14	5	76	5	70	20	38	2	38	1.67	CCATT
255845	255905	15	4	15	74	4	59	26	45	0	27	1.54	CTCCATTCCATTCCA
256269	256552	66	4.4	66	75	10	178	24	42	0	32	1.6	TCCATTCCACTCCACTCCACTCCAATCTACTTCAACTCCACTACATTACATCACATTCCATTCCAC
256180	257159	5	192.6	5	69	11	211	22	40	3	33	1.7	CATTC
257284	257322	20	2	20	89	0	60	28	43	2	25	1.68	ACTCAAGTCCACTACACTCT
257281	257359	5	15.6	5	76	5	52	21	49	2	26	1.62	TCCAC
257453	257496	5	8.8	5	97	0	79	20	56	0	22	1.42	TCCAC
257662	257731	10	7	10	74	6	52	17	47	5	30	1.7	CTCCATTCCA
257785	257949	5	32.6	5	74	2	123	16	41	3	38	1.64	CCATT
257785	258057	15	18.2	15	70	8	144	17	42	3	36	1.66	CCATTCCATTCCACT
258201	258813	5	121.2	5	67	10	109	19	41	4	34	1.71	ATTCC
258767	258812	16	2.9	15	84	15	58	19	43	2	34	1.63	ATTCCACTCATTCCC
258754	258834	10	8	10	71	8	56	19	46	1	32	1.58	TCCATTCCAC
258881	258914	10	3.4	10	87	0	50	23	32	0	44	1.54	TCCATTCTAT
258996	259559	5	111.4	5	73	8	336	21	41	2	34	1.65	TTCCA
259008	259070	31	2	31	87	0	90	20	47	0	31	1.51	CCACTCCATTCCATTACACTCCACTCCACTC
259000	259256	81	3.1	81	79	8	277	22	43	0	32	1.59	ATTCCATTCCAATCCATTCCATTACACTCCACTCCACTCCCACTCCATTCCATTACACTCCATTCCACTCCATTCCACTCA
259654	259721	5	13.4	5	81	3	73	23	39	2	33	1.7	CATTC
259650	259718	36	1.9	36	90	0	111	21	36	4	37	1.74	TTTGCATTCCAATCCATTCCACTCCATACCATTGCA
259808	260058	128	2	127	85	6	346	23	33	9	33	1.88	CACTCCACTCCATTCCATTCCATTCTACTACATTCCATTCCATTCCTTTATTTCGACGGAATCTCACCTCTCACAACAGACTGGAATGTCGTGGCCCAATCTTAGCTCACATTTCATTAACCCATTC
259930	259981	5	10.4	5	82	0	59	19	44	0	36	1.51	CCATT
259930	259980	20	2.5	20	90	0	75	19	43	0	37	1.51	CCATTCCATTCTACTCCATT
260195	260231	15	2.5	15	86	0	56	27	37	0	35	1.57	CACTCCACTTCATTA
260210	260374	20	8.7	19	71	18	76	18	42	1	36	1.61	CATTCCACTCCATTCACTC
260225	260274	21	2.4	21	83	9	59	14	50	0	36	1.43	CACTCCATTTCCCCTCCCTTC
260263	260356	5	18.6	5	82	2	116	19	40	2	38	1.63	TTCCA
260431	260570	5	28	5	87	2	201	20	36	3	40	1.7	CATTC
260749	260874	5	25	5	84	7	139	19	44	1	34	1.61	CCATT
260925	260971	15	3.2	14	79	8	58	14	48	2	34	1.56	TCCACTCCTTCCAT
261084	261127	15	2.9	15	72	0	52	31	27	4	36	1.77	AATTCCATTCCATTG
261158	261289	5	26.2	5	73	7	61	15	43	3	37	1.65	TCCAT
261399	261791	5	77.8	5	76	6	164	20	45	3	31	1.66	ACTCC
261407	261768	76	4.8	76	72	8	195	20	45	2	31	1.66	CCACTCCACTCCACTCCATTCCATTTCATTCCACTCCACTCCACTCCACTCCACTCCATTCCACTCATCTCAACTG
261468	261786	86	3.8	86	81	7	315	20	44	3	31	1.68	CCACTCCACTCCATTCAATTTCATTCCACTCCATTCCATTCCATTCCACTCCACTGCACTCCTCTCCACTCAATTCAATTCCCAGT
261695	261725	16	1.9	16	93	0	53	12	58	6	22	1.58	CCACTCCGCTCCACTG
261411	261790	86	4.6	81	74	11	299	20	45	3	31	1.67	TCCACTCCATTCCATTCCATTCCATTCCACTGCACTCCACTCCACTCCACTGCCACTCCACTCCACTCAATTCAATTTCAT
261843	262057	5	42.4	5	67	8	67	19	44	2	33	1.65	CATTC
261903	262010	25	4.3	26	76	4	89	18	44	2	34	1.64	CCATTCCGCACCATTCTACTCCATTC
262134	262193	5	12	5	73	7	50	16	40	5	38	1.71	TTCCA
262144	262193	20	2.5	20	86	0	64	18	38	6	38	1.75	TTCCATTCCACTTCACTCCA
262162	262310	81	1.8	81	82	0	190	24	40	6	28	1.79	CATTCCATTCCACTGCACTCCGATCCACTCCACTCAAACTACACTCAACTCCACTACGTTACATTCCAATACACGCCATTC
262412	262681	5	53.4	5	73	5	130	22	42	3	31	1.7	TCCAT
262780	263211	5	85.4	5	67	5	116	23	39	2	33	1.69	CCATT
263298	268328	5	982.2	5	67	11	378	20	40	4	35	1.72	CATTC
264040	264084	21	2.1	21	83	0	54	20	40	0	40	1.52	TCCACTCCACTACATTCCATT
264291	264457	76	2.2	77	79	4	187	17	41	2	37	1.65	ACTCCACTCCACTTCCACTTGAATTCCAATCCATTCGAATCCATTCCACTCCATTCCATTTCATTCCATTCCGCTCC
264529	264572	21	2	22	91	4	72	20	31	2	45	1.64	ACTCCATTCCATTCCATTCTTT
264661	264699	19	2	20	95	5	71	20	33	5	41	1.74	CATTGCATTCCATTCCATTC
264815	264997	86	2.1	86	83	6	219	19	40	2	37	1.66	TCCATTCCACTCCATTCCATTCTATTCCATTCCATGCCATTCCATTCAATTCCACTTCCGATCCACTCCACTCAATCCCATTCCAC
265259	265306	16	3.1	16	84	6	62	16	43	2	37	1.6	CCATTCCATTCCATTC
265573	265622	26	1.9	26	83	0	64	22	52	2	24	1.58	CCCAATCCACTCCACGCCACTCCATT
265994	266033	11	3.9	11	75	18	50	17	40	0	42	1.49	TTCCATTCCAT
266540	266598	31	1.9	31	92	0	100	18	30	5	45	1.71	TTTCCATTCCATTCCATTCAATTCCATTGTG
266797	266836	21	1.9	21	89	0	62	22	32	2	42	1.67	CATTCCAATCCATTCCATTTT
266788	266846	31	1.9	31	85	0	82	20	35	1	42	1.62	ATTCCACTCCATTCCAATCCATTCCATTTTC
268097	268330	81	2.9	80	78	5	213	22	45	0	31	1.58	CTCCATTCCACTCCCATTCCAATCCACTCCATACAAATCCACTCCATTCATCTCCACTCCACTCCATTCCTTCCACTCCA
268614	268949	5	67.4	5	72	8	132	19	45	2	32	1.64	TTCCA
268615	268926	10	30.8	10	75	8	186	19	47	2	30	1.63	TCCATTCCAC
268615	268920	15	20.9	15	74	11	197	19	47	2	30	1.64	TCCATTCCATTCCAC
269031	269333	5	59.8	5	72	5	151	20	41	2	34	1.66	TTCCA
269096	270033	10	92.6	10	69	8	160	21	45	2	30	1.65	ACTCCACTCC
269413	270033	5	122.8	5	72	7	117	21	44	2	31	1.67	TCCAC
269558	270993	5	283.8	5	68	10	191	21	43	3	32	1.69	TTCCA
271069	271107	15	2.6	15	87	0	51	25	35	5	33	1.78	TCCATTCCATAACAT
271198	271239	15	2.8	15	82	7	50	21	38	0	40	1.53	TTCCATTCCACTATA
271251	271306	5	11	5	78	3	58	21	50	0	28	1.49	CACTC
271251	271323	10	7.2	10	76	6	58	21	46	2	28	1.65	CACTCCATTC
271136	271426	147	2	146	92	3	487	18	38	6	36	1.77	ACTCAACTCTACTCCACGTCACTCGATTCCAATCCGATCCATGCCATTTCGTTTCTTTTCCGTTCCATTCCACTCCATTCCATTTCACTATACTCCATTCCACTGCAGTATGTTTCACTCCATTCCACTCCATTCCACTCCACTTC
271398	271472	10	7.4	10	75	8	55	17	46	1	34	1.56	CACTCCATTC
271398	271472	15	4.9	15	71	9	53	17	46	1	34	1.56	CACTCCATTCCACTC
271611	271659	5	9.8	5	79	0	53	22	48	0	28	1.5	TCCAC
271611	271652	15	2.8	15	88	0	66	21	50	0	28	1.49	TCCACTCCACTCTAC
271603	271795	25	7.4	25	68	13	77	20	44	2	32	1.65	CATTCCACTCCACTACACTCCACTC
271611	271861	10	24.3	10	69	10	121	19	43	1	35	1.63	TCCACTCCAT
271743	271861	5	23.4	5	69	6	69	20	41	1	36	1.62	CCATT
271941	272267	5	64.6	5	73	6	167	20	41	2	35	1.65	TTCCA
272388	273105	5	141.8	5	74	6	325	20	43	3	33	1.68	TTCCA
272388	273105	20	35.7	20	72	9	386	20	43	3	33	1.68	TTCCATTCCATTCCACTCCA
272415	273105	56	12.9	54	71	11	307	20	42	3	32	1.68	TCCATTCCACTCCATTCCATTCCATTCCACTCCATTCCATTCCATTCCCTCCAC
272415	273084	81	8.3	81	73	3	468	20	43	3	32	1.68	TCCATTCCATTCCATTCCATTCCATTCCACTCCATTCCACTCCATTCCACTCCACTCCATTCCATTCCATTTCCATTCCAC
272414	273084	15	44.2	15	73	5	364	20	43	3	32	1.68	TTCCATTCCACTCCA
273186	273255	5	13.8	5	75	3	59	20	35	1	42	1.61	TCCAT
273186	273235	26	1.9	26	91	0	82	16	36	2	46	1.58	TCCATTCCATTCCATTCTATTCCATT
273338	273420	5	16.4	5	92	2	121	19	42	1	37	1.59	TTCCA
273376	273435	20	3	20	82	4	59	20	46	1	31	1.6	CCATTCCACTCCACTACACT
273562	273838	10	27.4	10	71	10	161	20	44	2	32	1.64	TCCATTCCAC
273562	273811	15	16.5	15	70	12	145	20	45	2	31	1.64	TCCATTCCACTCCAC
273338	273838	15	33.3	15	68	11	141	19	42	3	34	1.67	TTCCACTCCATTCCA
273606	273838	5	46	5	72	9	96	21	45	2	31	1.64	TTCCA
273921	274213	5	58	5	75	8	191	18	41	2	38	1.62	TTCCA
274301	274342	15	2.9	15	86	10	52	16	52	2	28	1.56	TCCATTCCACTCCAC
274449	274590	5	28.4	5	81	2	124	19	43	0	35	1.56	TTCCA
274791	275311	5	104.2	5	68	11	131	20	42	1	35	1.62	CATTC
275388	276067	5	134.4	5	72	6	296	19	43	2	33	1.66	CCATT
275459	275501	21	2	21	86	0	59	25	51	2	20	1.6	CAACTCCAATCCACTCCACTC
275468	275501	16	2.2	15	89	5	50	20	55	0	23	1.43	TCCACTCCACTCCAC
275619	276047	81	5.3	81	77	5	393	18	47	0	32	1.56	TTCCACTCCATTCCATTCCATTCCAATTCCACTCCACTCCACTCCATTCCACTCCATTCCATTCCACTCCACTCCATTCCA
276218	276516	5	59.2	5	66	5	55	21	40	3	33	1.71	TCCAT
276271	276337	15	4.4	15	85	7	82	25	44	0	29	1.54	ATTCCACTCCACTAC
276380	276516	10	13.6	10	70	4	69	18	43	4	33	1.7	TCCATTCCAC
276596	276696	5	20	5	74	2	85	20	34	4	39	1.74	ATTCC
276605	276696	25	3.6	25	80	1	94	20	35	4	39	1.73	CATTCCATTCCATTCCATTGAATTA
276843	276881	5	7.6	5	88	5	60	17	41	2	38	1.64	CATTC
276811	276848	20	1.9	20	94	0	67	15	44	5	34	1.69	TCCACTTCACTGCATTCCCC
277018	277057	10	4	10	90	0	62	17	47	0	35	1.48	TTCCACTCCA
277039	277099	15	4.1	15	74	16	63	19	45	0	34	1.51	TCCACTCCATTCCAC
277184	277353	5	33.4	5	90	3	250	20	41	0	37	1.56	CCATT
277434	277668	5	46.8	5	66	12	61	20	46	3	28	1.67	TCCAC
277430	277744	15	20.5	15	66	13	122	20	46	3	29	1.68	CCATTCCACTCCACT
277464	277814	10	34.3	10	66	15	74	21	44	2	31	1.67	TCCACTCCAT
277724	277840	5	23	5	78	3	117	23	36	0	39	1.61	ATTCC
277927	278104	5	35.2	5	73	2	104	20	40	2	36	1.67	CCATT
277949	278104	71	2.2	71	84	2	224	20	41	1	35	1.64	ATTCCATTCCATTCCATTTCATTCCAATCCATTCCACTCCCTTCCATTCAACTCCCACTCCACTCCAATCA
278189	278288	5	19.8	5	79	2	83	19	51	2	28	1.58	TCCAC
278205	278272	31	2.2	30	84	2	91	20	51	1	26	1.56	CCACTCCACTCTACTCCACTACAGTCCATC
278164	278290	10	12.6	10	73	1	74	18	49	1	29	1.57	TCCATTCCAC
277927	278290	15	24.3	15	68	7	94	20	42	3	33	1.7	CCATTCCATTCCACT
278250	278301	5	10.4	5	76	0	50	19	42	3	34	1.69	TCCAT
278384	278568	5	36.4	5	73	7	77	20	42	0	37	1.56	CATTC
278428	278597	15	11.2	15	73	7	74	20	45	1	31	1.61	TCCACTCCATTCCAC
278785	278819	16	2.3	15	90	5	52	20	28	2	48	1.63	CATTTCATTGCATTC
278785	278917	5	26.2	5	73	11	65	20	42	2	35	1.65	CATTC
278798	278855	30	1.9	31	85	3	82	22	43	0	34	1.54	TCCATTTCCATTCCACTCCACTCCACACTTA
278994	279490	5	98.2	5	72	7	205	19	45	1	32	1.61	CCATT
279024	279066	21	2	21	86	0	59	16	41	0	41	1.48	CCATTCCATTCCATTCAATTC
279043	279481	81	5.4	81	68	14	231	20	46	1	31	1.61	TCCCACTCCATTCCATTCCATTCCATTCCACTCCACTCCACTCCACTCCATTCCACTCCATCCAATCTCCATTCCATCCAC
279055	279481	51	7.9	57	67	18	145	20	46	1	30	1.61	CCATTCCATTCCAATCTCATTCCACTCCACTCCACTCCATTCCATGCCATTCCCATC
279589	279893	5	60.4	5	70	8	91	21	44	1	31	1.64	CATTC
279589	279896	15	20.7	15	70	10	132	21	44	1	31	1.63	CATTCCACTCCATTC
279924	279979	22	2.6	21	77	5	67	10	39	0	50	1.37	TTCCATTTCTTTCCCACTCCC
280404	280433	11	2.8	11	95	5	53	23	56	0	20	1.42	TCCACTCCAAC
280344	280875	5	105.2	5	69	7	189	20	44	2	32	1.63	TCCAT
281090	281127	20	1.9	20	88	0	58	26	36	2	34	1.71	CATTCCATTCCATTCCACAA
281110	281169	5	11.8	5	72	10	50	20	40	1	38	1.62	CATTC
281089	281184	20	4.5	20	70	14	57	22	38	3	35	1.7	CCATTCCATTCCATTCCACT
281362	281499	5	27.2	5	80	2	123	21	42	1	34	1.62	TTCCA
281424	281532	56	1.9	56	85	3	148	23	46	2	26	1.66	TCCACTCCACTCCATTCCATCCAACTCCATTCCAATCCACTCCACTCCAATCCCAA
281606	281800	10	18.8	10	75	9	77	15	44	4	35	1.66	TCCATTCCAC
281605	281785	15	11.6	15	70	10	76	16	44	3	35	1.66	TTCCATTCCACTCCA
281712	281791	5	15.8	5	89	2	97	12	41	6	40	1.68	TCCAT
281712	281800	15	5.9	15	86	1	97	11	42	6	39	1.67	TCCATTCCGTTCCAT
282133	282554	5	83.2	5	74	8	255	21	39	4	35	1.72	ATTCC
282135	283164	15	66.8	15	68	11	199	20	41	3	33	1.71	TCCATTCCATTCCAC
282621	282726	5	21	5	86	1	95	19	46	0	33	1.57	TTCCA
282935	283164	5	45.6	5	70	10	85	21	41	1	35	1.61	TTCCA
283271	283432	5	32	5	85	4	101	20	46	1	31	1.59	TTCCA
283271	283775	15	33	15	73	5	161	21	44	2	31	1.66	TTCCACTCCATTCCA
283444	283477	5	6.8	5	86	0	50	26	55	0	17	1.42	TCCAC
283474	283512	16	2.5	15	91	4	60	7	35	10	46	1.67	TCCATTCCGTTCTGT
283534	283891	5	70.8	5	68	4	81	22	45	2	29	1.65	TCCAC
284003	284116	5	22.6	5	78	1	93	18	39	2	39	1.65	CCATT
284218	284351	5	26.4	5	69	8	56	20	42	2	34	1.65	TTCCA
284208	284358	10	14.9	10	71	5	88	19	43	1	35	1.62	TTCCACTCCA
284457	284543	5	17.2	5	73	2	66	18	47	4	29	1.69	TCCAC
284457	284543	15	5.4	15	75	14	75	18	47	4	29	1.69	TCCACTCCATTCCAC
284457	284546	35	2.5	35	81	1	108	18	46	5	28	1.72	TCCATTCCACTCCACTGCACTCCATTCCACTCCAC
284693	284748	5	11	5	84	3	76	21	33	0	44	1.52	CCATT
284751	284839	5	17.6	5	74	6	54	20	48	3	28	1.65	ACTCC
284804	284846	20	2.2	20	83	8	52	20	39	6	32	1.8	TCCAGTCCATTCCATGCAAT
284891	285515	5	123.6	5	74	7	330	20	43	2	33	1.65	CCATT
285492	285525	15	2.3	15	89	0	50	26	44	0	29	1.55	TCCATTCCACTCAAA
285773	286050	5	55.2	5	72	5	112	19	43	2	35	1.64	TCCAT
285828	285875	21	2.3	21	85	3	71	20	54	0	25	1.45	CCACTCCACTCAATTCCACTC
285773	286415	10	63.9	10	67	9	137	19	45	2	32	1.65	TCCACTCCAT
285771	286425	15	43	15	68	12	147	19	45	2	32	1.65	ACTCCACTCCATTCC
285930	286425	20	24.4	20	67	13	158	19	46	2	31	1.63	CCATTCCACTCCACTCCATT
286176	286223	19	2.5	20	82	6	62	22	43	2	31	1.65	TCCATTCCATTCCAAACCAG
286117	286314	5	39.4	5	74	8	71	20	46	2	30	1.64	CATTC
286326	286415	5	17.8	5	77	2	72	20	50	2	27	1.6	TCCAC
286513	286593	5	16	5	81	2	90	17	38	2	41	1.63	TTCCA
286770	286809	15	2.7	15	92	0	62	22	42	0	35	1.54	ATTCCATTCCACTCA
286766	286809	20	2.2	20	83	0	52	20	43	0	36	1.52	TTCCATTCCACTCAACTCAA
286823	286922	5	19.8	5	83	6	121	19	41	3	37	1.67	TCCAT
286984	287028	20	2.3	20	88	0	63	17	35	0	46	1.49	TTCCATTCTACTCCATTCCA
287147	287195	20	2.5	20	86	0	71	18	38	2	40	1.62	TCCACTCCATTCCATTCTAT
287314	287375	15	4.3	15	75	8	56	17	46	1	33	1.58	TCCACTCCACTCCAT
287327	287382	28	2	28	82	0	67	19	42	1	35	1.62	TTTCCACTCCACTCAATTCCACTACACT
287640	287673	15	2.3	15	89	0	50	20	38	0	41	1.53	ATTCCACTCCACTCT
287690	287763	10	7.3	10	68	8	51	21	47	1	29	1.59	ACTCCATTCC
287848	287915	5	13.4	5	84	3	82	20	42	0	36	1.52	CATTC
287851	288337	10	48.6	10	68	7	146	18	42	3	34	1.67	TCCATTCCAC
288068	288133	5	13	5	85	3	60	21	48	1	28	1.59	CTCCA
288211	288353	5	28.4	5	73	6	110	19	41	1	37	1.6	TCCAT
288453	288512	5	12	5	83	0	66	15	38	5	41	1.68	CATTC
288460	288550	20	4.5	20	66	2	56	16	37	6	39	1.75	TTCCATTCCATTCCATTCTG
288261	288742	230	2.1	230	79	4	508	23	33	6	37	1.8	TCCATTCCACTCCATTCAATTCAACTGCACTCCCATTTCATGCCATTCTGTTCCATTCCACTTCACTCCACTCCACTACACTCCATTCAATTCTACTCAATTACATTCCAATCCCATTATTTCAACTCAATCTCACTCTGTCACAAAGACTGGAGTGCAGTCACACAATCTAAGCTCACATTTCATTTCACCATTTCCATTCCATTGCATTCCATTGGATTCCATTCCAT
288688	289090	5	79.8	5	79	1	230	19	42	4	33	1.72	CATTC
289203	289425	5	44	5	80	6	207	19	41	2	36	1.64	TTCCA
289341	289462	5	24.2	5	88	6	50	21	45	0	32	1.58	TCCAC
289507	289677	5	34	5	69	12	55	18	45	2	32	1.65	TTCCA
289508	289684	15	12.1	15	74	9	123	19	46	2	31	1.64	TCCATTCCACTCCAC
289528	289684	5	31.2	5	71	3	82	19	47	3	29	1.64	TCCAC
289834	290048	5	42.6	5	70	6	85	20	43	1	34	1.6	CCATT
290284	290325	21	2	21	85	0	57	19	45	2	33	1.63	TCCACTCCACTCCACTCCATT
290268	290332	26	2.6	25	80	9	78	18	47	1	32	1.58	CTCCATTCCTTTCCACTCCACTCCA
290268	290323	15	3.7	15	79	9	60	21	48	1	28	1.6	CTCCATTCCACTCCA
290373	290431	5	11.8	5	92	0	100	20	35	0	44	1.52	ATTCC
290552	290862	5	61.6	5	77	5	151	21	42	1	33	1.64	ATTCC
290535	290595	15	4	15	82	4	77	22	27	3	45	1.68	CATTCCATTCCATTT
291115	291195	5	16.2	5	85	0	99	23	41	0	34	1.55	ATTCC
291225	291298	5	14.6	5	76	5	60	22	51	2	22	1.61	CACTC
291424	291470	16	3	16	87	6	69	19	31	6	42	1.76	CATTCCATTGCATTCC
291408	291733	5	64.4	5	70	6	109	20	40	3	34	1.71	CCATT
291408	291483	31	2.5	31	80	2	82	21	30	6	42	1.78	CCATTCCATTCCATTACATTCCATTGCATTC
291579	291617	16	2.5	16	87	4	53	17	56	2	23	1.53	TCCACTCCCACTACAC
291822	292069	5	49	5	73	5	140	20	42	2	33	1.66	ATTCC
291813	291873	15	4.3	15	75	23	69	19	32	0	47	1.5	TTCCATTTTATTCCA
292146	292184	5	7.6	5	82	5	51	20	43	0	35	1.52	CCATT
292263	292310	25	1.9	25	86	0	69	18	50	6	25	1.7	CGACTCCACTCCACTCCATTCCACA
292206	292371	15	10.9	15	70	12	70	21	40	3	34	1.7	TCCACTCCATTCCAT
292219	292351	10	13.1	10	72	6	52	21	41	3	33	1.71	ATTCCACTCC
292329	292375	25	1.9	25	91	4	78	21	42	4	31	1.72	TTATTCCACTCCATTCCACGCCACG
292556	292615	15	3.9	15	83	12	77	16	48	1	33	1.56	TCCATTCCACTCCAT
292586	292635	20	2.5	20	83	0	64	16	44	4	36	1.66	TTCCATTCCACTCCATTCCA
292554	292624	15	4.7	15	79	10	63	16	47	2	32	1.61	ACTCCATTCCACTCC
292803	293100	5	58.8	5	71	7	127	18	42	2	36	1.62	CATTC
293222	293296	5	15	5	75	0	51	22	48	2	26	1.64	CTCCA
293259	293438	15	12.5	15	70	11	90	21	47	2	28	1.64	CCATTCCACTCCATT
293259	293300	5	8.4	5	89	0	66	19	47	0	33	1.49	CCATT
293318	293427	5	21.8	5	80	9	116	20	54	1	22	1.54	CTCCA
293519	293607	5	17.6	5	81	2	97	22	31	2	43	1.65	CCATT
293675	293758	5	16.8	5	80	3	89	21	51	3	23	1.64	TCCAC
293678	293738	31	2	31	90	0	95	19	54	4	21	1.63	ACTCCACTCCACTCCACTACACTCCACTCCG
293817	293850	15	2.3	15	89	0	50	23	41	2	32	1.69	TCCACTCCATTCAAT
293943	294084	5	28	5	79	7	117	19	42	1	35	1.6	ATTCC
294160	294322	5	32.2	5	77	9	125	20	40	1	38	1.6	TCCAT
294160	294217	26	2.3	26	87	3	91	18	36	0	44	1.5	TCCATTCTTATTCCATTCCATTCCAT
294401	294496	5	19	5	72	6	61	17	40	3	38	1.66	CCATT
294417	294456	21	1.9	21	89	0	62	20	32	5	42	1.73	CATTCCATTCCATTCCATTTA
293827	294489	240	2.8	240	80	7	614	20	37	6	35	1.79	TCCATTCCACTCCATTCCATTCCATTACTGTCTTTCGACAGGATCTCACTCTGTCCACACAGTCTGAAGAGCAGTGACAAAATCTCAGCTCACATTTCATTTCACCATTCCATTCCATTCCATTCCATTCTATTCATATTACATTCCATTCCATTCCATTCCACTCCACTCCACTCAGCTCCATCCCATTCCACTCCACTCGACTTCACTCTAATCCCTCTCCATTCATTTCCATTCCAA
294590	294663	5	14.6	5	91	2	121	21	39	0	39	1.54	ATTCC
294783	294827	20	2.3	20	80	0	54	24	40	6	28	1.8	TCCATTCCAATCCACTGAAT
294879	294991	5	21.4	5	72	10	73	19	46	0	32	1.56	TCCAT
294879	294988	15	7.3	15	74	13	82	20	47	0	31	1.56	TCCACTCCATTCCAT
295110	295211	20	5	21	72	11	79	19	50	1	27	1.58	ACTCCACTCCCATTCCAGTCC
295127	295393	5	52.8	5	72	8	74	20	47	2	29	1.64	TCCAC
295110	295199	25	3.8	24	73	18	73	18	52	2	26	1.57	ACTCCACTCCCATTCATCCACTCC
295446	295701	5	50.6	5	69	6	68	20	43	3	32	1.69	TCCAT
295778	296594	5	161.4	5	69	9	145	20	42	3	33	1.68	CCATT
296626	296689	31	2.1	31	90	0	101	25	26	29	18	1.98	CAGGCTGGAGTGCAACGGCACAATCTCAGCT
296703	296877	5	34.6	5	73	6	77	20	43	1	34	1.62	CCATT
296956	297039	5	16.6	5	80	2	69	17	51	4	26	1.65	CCACT
297030	297067	20	1.9	20	89	10	60	13	39	2	44	1.57	CTCCATTCCTTTCCATTCTG
297251	297290	21	1.9	21	89	0	62	20	45	2	32	1.64	CCATTCCATTCCATCCCATCC
297233	297463	5	45.6	5	71	10	85	19	44	1	34	1.6	ATTCC
297240	297491	66	3.8	65	74	8	197	19	43	1	35	1.59	TCCACTCCACTCCATTCCATTCCATTCCATCCCATTCCATTCCATTCCTCTCTTCTCCACTCTAC
297517	297577	31	2	31	83	0	77	24	22	31	21	1.98	CAGGCTGGAGTGCAGTGACACAATATCAGCT
297594	297655	5	12.4	5	83	6	54	19	45	0	35	1.51	CCATT
297772	297967	10	18.9	10	67	9	61	21	43	3	31	1.69	TCCATTCCAC
297777	297852	25	3	25	77	9	82	21	44	3	30	1.7	TCCACTCCATTCCACTCCAATGTAC
297772	297837	5	13.2	5	72	0	51	21	46	3	28	1.66	TCCAC
297888	297967	15	5.3	15	81	3	97	21	46	2	30	1.64	TCCACTCCACTCCAT
297887	297967	5	16	5	72	2	63	20	46	2	29	1.64	CTCCA
298050	298401	5	69.8	5	73	10	218	19	42	3	34	1.68	ATTCC
298499	298610	5	22.4	5	76	8	77	20	41	4	33	1.72	CATTC
298499	298833	15	21.8	15	68	13	119	20	45	3	30	1.68	CATTCCATTCCACTC
298702	298823	5	24	5	80	6	111	19	51	2	26	1.59	CTCCA
298794	298833	16	2.6	16	96	4	73	20	42	0	37	1.52	TCCATTCCACTCCATT
298504	298837	10	33.6	10	70	10	112	20	45	3	30	1.67	CATTCCACTC
298789	298837	5	9.6	5	80	4	53	18	44	0	36	1.5	TCCAT
298920	299219	5	59.2	5	71	9	108	21	42	2	34	1.65	CATTC
298914	298971	15	3.9	15	90	0	62	20	37	3	37	1.7	CCATACCATTCCATT
299301	299340	15	2.7	15	84	0	53	17	35	7	40	1.78	CCATTGCATTCCATG
299389	299445	15	3.8	15	95	0	105	21	38	1	38	1.64	CATTCCATTCCATTC
299345	299565	15	14.5	15	75	2	100	20	42	3	33	1.7	TTCCATTCCACTCCA
299648	299835	25	7.6	25	68	10	73	22	42	2	32	1.66	CATTCCATTCCATTCCATTCCACTC
299737	299804	20	3.3	20	75	4	64	27	47	1	23	1.61	TCCATTCAACTCCACAACAC
299795	299835	20	2	20	85	0	55	19	39	2	39	1.65	CACTCCATTCCATTCCATTC
299971	300024	20	2.7	20	80	5	65	18	48	5	27	1.7	TCCTATCCATTCCACTGCAC
300085	300134	21	2.4	21	80	3	57	18	54	0	28	1.44	ACTCCACTCCACTCCACTCCA
300082	300134	5	10.4	5	79	4	61	16	54	0	28	1.43	TCCAC
300085	300136	26	2	25	92	3	86	19	51	0	28	1.47	ACTCCACTCCACTCCTCTCCACTCT
300150	300185	5	7.2	5	87	0	54	16	38	2	41	1.63	CATTC
300150	300188	15	2.6	15	91	0	60	15	35	2	46	1.6	CATTCCTTTCCATTC
300270	300440	5	33.8	5	77	4	119	21	42	2	33	1.65	ATTCC
300523	300635	5	22.4	5	80	1	73	17	48	1	31	1.58	CCATT
300523	300625	15	6.8	15	83	2	116	19	49	1	29	1.59	CCATTCCATTCCACT
300838	301136	5	59.2	5	72	3	123	22	42	1	33	1.64	CATTC
301064	301103	21	2	20	85	5	53	20	40	2	37	1.66	CCATTTCATGCCATTCCATC
301201	301225	13	1.9	13	100	0	50	24	28	0	48	1.52	CATTTCATTTCAC
301233	301291	5	11.6	5	80	8	66	23	55	1	18	1.51	CCACT
301420	301525	5	21	5	77	1	68	22	41	0	34	1.61	ATTCC
301607	301705	5	19.6	5	78	2	81	22	43	1	33	1.6	CCATT
301611	301859	15	16.1	15	67	12	92	24	42	1	31	1.64	TCCATTCCATTCCAC
301781	301857	5	15.2	5	77	8	57	28	38	1	31	1.65	ATTCC
301781	301827	21	2.3	21	85	10	62	27	34	2	36	1.69	ATTCCAATTCCATTACATTCC
301607	301859	10	25	10	70	9	84	24	42	1	31	1.64	CCATTCCACT
301780	301832	26	2	26	82	7	63	28	35	1	33	1.68	AATTCCATTCCATTACATCACACTCC
301991	302440	5	89	5	75	7	237	21	43	2	32	1.67	ATTCC
302759	303010	10	24.9	10	78	11	93	19	44	1	34	1.59	TCCATTCCAC
302760	302799	21	1.9	21	89	0	62	22	50	2	25	1.62	CCATTGCACTCCACTCCACCA
302790	303012	5	44.2	5	80	7	227	19	43	0	35	1.57	TCCAT
303120	303329	5	41.6	5	78	3	134	20	40	2	36	1.66	TTCCA
303220	303588	5	73.2	5	75	8	185	19	51	2	27	1.58	ACTCC
303661	303709	20	2.4	21	80	10	57	26	44	0	28	1.54	TCCAATCCAACTCCATTCCAC
303737	303799	5	12.4	5	77	9	56	19	39	0	41	1.51	CCATT
303752	303783	15	2.1	15	100	0	64	18	46	0	34	1.49	TCCATTCCATTCCAC
303986	304081	5	18.8	5	82	4	120	17	39	0	42	1.5	TCCAT
304162	304386	5	44.6	5	79	3	173	20	42	3	34	1.68	CCATT
304318	304472	5	30.8	5	72	10	68	20	49	1	29	1.56	TCCAC
304651	304721	5	14.2	5	77	5	54	18	52	1	28	1.54	CACTC
304666	304717	20	2.6	20	82	11	70	19	51	0	28	1.47	CACTCCACTCCATTCCATTC
304725	304776	25	2.1	25	82	7	61	25	32	3	38	1.74	TCCAGTAAACTCTATTGCATTCCAT
304899	305089	10	19.4	10	70	11	81	21	45	2	30	1.66	TCCACTCCAT
304920	304973	5	10.6	5	80	4	63	25	40	0	33	1.56	CCATT
304945	304988	21	2.1	21	82	0	52	27	45	0	27	1.54	CCATTCCACTAAACTACACTC
305019	305061	15	2.8	15	82	3	50	16	51	2	30	1.57	CTCCACTCCACTCCT
305071	305137	5	13.2	5	74	3	53	17	38	0	43	1.5	TCCAT
305080	305139	20	3	20	80	2	66	16	38	0	45	1.48	TTCCATTCCATTCCATTACT
305280	305520	5	47.6	5	75	10	150	20	44	0	33	1.58	TCCAT
305598	306258	5	128.2	5	70	11	228	21	38	4	35	1.74	ATTCC
305648	305725	31	2.5	31	80	12	90	25	47	2	24	1.65	CACTCCATGCCACTCCAACTCCATTCCACCA
306230	306410	5	35.8	5	72	4	94	18	49	3	28	1.65	TCCAC
306386	306425	20	2	20	90	0	62	12	55	0	32	1.38	CTCCACTCCATTCCATTCCC
306396	306427	10	3.2	10	90	0	55	9	50	0	40	1.35	TTCCATTCCC
306544	306666	5	24.4	5	72	4	77	19	49	0	30	1.54	ACTCC
306544	306600	25	2.2	26	90	3	89	19	52	1	26	1.55	ACTCCACTCCATTTCACCTCCACTCC
306672	307059	5	77	5	69	7	113	22	42	2	32	1.68	TTCCA
306561	307130	10	56.4	10	68	9	111	21	44	2	31	1.64	TCCACTCCAT
306994	307130	5	27.2	5	78	7	98	20	51	0	27	1.53	ACTCC
307263	307391	5	25.6	5	81	4	98	21	45	0	31	1.57	CCATT
307263	307523	10	25.3	10	71	7	119	22	44	2	30	1.67	CCATTCCACT
307292	307589	66	4.5	65	74	5	177	20	47	3	28	1.65	TCCACTCCATTCCATTCCATTCCACTCCATTCCACTCCAATCCACTCTACTCCACTCCACTCCAA
307290	307581	5	57.6	5	73	4	138	20	47	2	28	1.64	ACTCC
307759	307814	15	3.7	15	95	2	94	21	39	0	39	1.54	TTCCATTCCATTCCA
308133	308184	5	10.4	5	100	0	104	21	40	0	38	1.53	CATTC
308256	308345	5	17.8	5	74	2	54	17	40	5	36	1.73	TTCCA
308460	308504	20	2.2	21	80	11	58	24	46	0	28	1.53	ACTCCTACACAATTCCACTCC
308644	309046	15	26.4	15	66	11	102	19	42	3	34	1.68	TCCATTCCACTCCAC
308644	309010	10	36.1	10	70	9	136	19	43	2	33	1.66	TCCATTCCAC
308902	309078	5	34.8	5	75	8	126	19	38	2	39	1.64	TTCCA
309161	310047	5	173.2	5	71	10	263	18	39	5	36	1.74	ATTCC
309319	309351	11	3.1	11	91	4	50	15	36	3	45	1.61	TTCCATTCCAT
309326	309372	16	3	16	81	3	51	19	46	2	31	1.61	CCATTCCATTCCACTC
309242	309383	76	1.9	76	82	5	180	15	43	7	33	1.75	GTTCCGTTCCATTCCGATTCCGTTCCATTCCATTCCATCCCACTCCACTCCACTCAACTACACTGCTCCCCATTCT
310149	310202	20	2.7	20	82	0	72	18	40	3	37	1.69	TTCCATTCCATTCCAATGCA
310314	310360	5	9.4	5	77	9	51	17	57	0	25	1.4	TCCAC
310314	310360	15	3.1	15	81	0	58	17	57	0	25	1.4	TCCACTCCCCTCCAC
310608	311169	5	111.4	5	71	10	162	18	43	2	35	1.62	CATTC
311331	311503	5	34.2	5	77	10	147	21	39	2	36	1.68	CATTC
311797	311851	5	11	5	84	0	74	21	38	3	36	1.71	CCATT
311797	311851	15	3.7	15	90	0	83	21	38	3	36	1.71	CCATTCCATTGCAAT
312028	312071	15	2.9	15	83	6	54	13	45	0	40	1.44	TTCCATTCCCTTCCT
312199	312495	5	58.8	5	67	8	73	21	41	2	33	1.68	CATTC
312314	312374	21	3	21	85	2	79	24	42	0	32	1.55	CAATTACACTCCATTCCACTC
312671	312802	5	26.2	5	83	4	113	20	45	0	34	1.51	CCATT
312672	312802	30	4.3	30	85	1	172	20	45	0	34	1.52	CATTCCATTCCACTCCACTCCACTCCATTC
312716	312793	26	3	26	90	3	122	20	52	0	26	1.47	CCACTCCACTCCACTCCATTCCATTC
312714	312842	56	2.3	56	80	5	136	20	49	2	27	1.61	CTCCACTCCACTCCACTACATTCCATTCCCACTCCACTCCACTCCACTCCAGCCCA
312823	312865	5	8.6	5	84	0	50	25	53	0	20	1.46	CCACT
312857	312919	5	12.4	5	81	3	54	12	46	3	38	1.58	TCCAT
313088	313113	5	5.2	5	100	0	52	19	61	0	19	1.35	CACTC
313125	313167	21	2	21	86	0	59	11	34	2	51	1.51	TTCCATGCCATTCTTCTCCAT
313141	313219	5	15.6	5	77	1	59	20	37	0	41	1.52	TCCAT
313125	313198	15	4.9	14	77	11	58	16	36	1	45	1.56	TTCCATTCCATTCT
313315	313373	30	2	30	82	0	73	28	44	0	27	1.55	AAATCCACTACACTCCACTCCACTCCACTA
313355	313504	5	29.6	5	78	2	75	20	46	2	30	1.65	CACTC
313361	313487	66	1.9	66	85	3	175	20	44	3	32	1.67	ACTCCACTCCACTCCACTCCATTTCATTCCCACTCCACTCCATTCCATTCCATTCCACTCCCCTAA
313532	313587	21	2.7	21	77	2	69	19	48	3	28	1.66	CATTCCACTCCACTCCACTCC
313615	315907	5	452.8	5	68	10	555	20	40	3	35	1.7	TTCCA
313645	314301	86	7.6	85	71	9	287	20	42	3	34	1.67	ATTCCATTCCATTCCATTCCATTCCATTCCATTCCACTCCATTCCATTCCATTCCACTCCATTCCCTTCCATTCCACTCCACTCA
314489	314557	36	1.9	36	87	0	102	17	40	4	37	1.69	TCCATTCCATTCCACACCATTGCATTCCATTCCCTT
316023	316054	5	6.4	5	100	0	64	18	43	0	37	1.51	CCATT
316149	316298	5	29.8	5	68	7	54	20	44	0	36	1.52	TCCAT
316157	316246	25	3.6	24	77	14	83	18	42	0	38	1.51	ATTCCATTCCACTCATTTCACTCC
316179	316341	20	8.1	20	74	5	103	17	47	0	34	1.52	TCCACTCCATTCCACTCCAC
316213	316316	5	20.4	5	74	3	91	19	50	0	30	1.48	CTCCA
316178	316300	10	12.1	11	71	15	70	18	46	0	34	1.5	TTCCACTCCAC
316370	316491	15	8.3	15	71	8	72	19	41	1	36	1.62	CTCCATTCCATTCCA
316433	316524	5	18.2	5	75	2	58	20	45	1	32	1.58	CCACT
316568	316763	5	38.8	5	69	14	55	17	42	3	36	1.67	TTCCA
316684	316731	21	2.3	21	92	3	80	16	50	0	33	1.46	CTCCACTTCCACTTCATTCCA
316926	317235	10	31.1	10	71	8	150	21	43	2	32	1.68	ACTCCATTCC
316976	317174	5	39.4	5	75	9	154	21	42	1	34	1.62	CATTC
317188	317227	21	2	20	90	5	62	25	50	2	22	1.62	CACTCCACTCCAATCCACTG
316878	317238	15	23.8	15	70	10	117	20	43	3	32	1.68	TCCACTCCATTCCAC
317035	317235	5	39.8	5	74	5	82	22	44	2	30	1.66	TCCAC
317280	317373	15	6.2	15	70	1	53	22	41	3	32	1.7	TCCACTCCACTCCAT
317484	317525	5	8.2	5	84	5	57	19	38	0	42	1.51	CCATT
317594	317668	5	14.8	5	78	8	71	17	44	1	37	1.57	TCCAT
317625	317839	20	10.4	20	71	11	130	20	45	3	29	1.69	TCCATTCCATTCCACTCCAC
317624	317842	10	21.8	10	70	5	102	20	45	3	30	1.68	TTCCACTCCA
317625	317842	15	14.5	15	70	10	104	20	45	3	29	1.68	TCCACTCCATTCCAC
317625	317730	5	21.2	5	81	3	88	19	50	0	28	1.54	TCCAC
317961	318164	5	40.6	5	82	2	194	20	42	2	34	1.65	CCATT
318066	318197	5	26.2	5	80	7	88	18	49	3	29	1.62	TCCAC
318346	318671	5	64.6	5	69	11	137	17	39	4	38	1.71	CCATT
318868	318915	5	9.4	5	81	4	60	18	39	4	37	1.7	CATTC
318867	318915	26	1.9	25	91	4	80	18	38	6	36	1.76	GCATTCCATTCCATTCCATTCCATG
318872	318925	26	2.1	26	86	6	74	16	44	5	33	1.71	CCATTCCATTCCATTCCATGGCACTC
318982	319097	5	23	5	71	11	85	21	39	1	37	1.64	TTCCA
318983	319178	15	12.9	15	71	9	94	21	40	2	34	1.67	TCCATTCCATTCCAC
319002	319178	10	17.5	10	69	6	97	22	41	2	34	1.66	TTCCACTCCA
319262	319335	5	14.6	5	81	2	85	21	36	4	37	1.73	CCATT
319278	319335	26	2.3	26	84	3	82	18	37	3	39	1.68	CATTCCATTCCATTCCATTCCATTCC
319422	319502	5	16	5	74	7	65	18	51	1	28	1.54	CTCCA
319423	319502	15	5.3	15	80	3	88	18	51	1	28	1.54	TCCACTCCACTCCAT
319423	319537	10	11.4	10	72	9	63	17	46	0	35	1.54	TCCACTCCAT
319435	319582	5	29.2	5	71	8	66	20	42	1	35	1.61	CATTC
319658	319988	5	65.4	5	69	7	121	15	38	4	40	1.69	CCATT
319681	319755	31	2.5	30	91	2	114	13	34	5	46	1.66	TTCCCTTCCATTCCATTCCATTCTATTGCG
319838	319900	31	2	31	84	6	83	17	42	3	36	1.65	TTCCACTCCACTCCAATCCATTGCCTTCCAT
319929	319968	21	1.9	21	94	0	71	15	55	2	27	1.53	TTCCACTCCACTCCACTCCTC
319870	320012	5	28.4	5	74	1	61	16	47	2	33	1.59	TCCAC
320236	320405	5	33.6	5	76	4	90	21	45	4	28	1.7	TCCAC
320236	320489	10	25.1	10	71	4	98	19	44	3	33	1.68	TCCACTCCAT
320233	320345	15	7.5	15	76	2	100	21	46	3	28	1.67	CATTCCACTCCACTC
320417	320501	5	16.8	5	78	7	73	15	43	0	41	1.46	TTCCA
320221	320501	20	13.9	20	71	5	116	18	43	3	33	1.68	TCCATTCCATTCCATTCCAC
320578	320661	5	16.6	5	70	7	62	15	41	4	38	1.68	CCATT
320573	320615	21	2	22	86	4	61	13	44	0	41	1.44	TTTCACCACTCCATTCCATTCC
320578	320639	26	2.4	25	83	2	79	14	45	3	37	1.61	CCATTCCATTCCACTCCTGTCCACT
320581	320620	16	2.6	15	88	7	62	12	47	0	40	1.41	TTCCACTCCATTCCT
320713	321086	5	74	5	68	7	112	18	43	2	35	1.63	TTCCA
321026	321101	5	15	5	81	2	71	22	48	1	27	1.58	ACTCC
321222	321592	5	73.4	5	71	4	143	22	42	2	32	1.69	CCATT
321793	322062	15	17.4	15	72	11	125	19	43	2	34	1.66	TCCATTCCACTCCAT
321818	321958	5	28	5	79	4	104	21	47	2	28	1.62	CTCCA
322166	323946	5	349	5	69	10	438	20	41	3	34	1.7	CCATT
324144	324213	5	13.8	5	74	3	59	20	42	2	34	1.66	TCCAT
324144	324411	15	17.3	15	68	10	74	22	41	4	32	1.73	TCCACTCCATTCCAT
324342	324414	5	14.4	5	74	8	58	24	38	1	35	1.64	TCCAT
324490	324564	5	15	5	72	0	60	20	29	6	44	1.77	CCATT
324490	324564	25	3	25	82	0	87	20	29	6	44	1.77	CCATTCAATTTCATTCCATTCCATT
324656	324790	5	26.8	5	77	7	94	20	46	0	31	1.56	TCCAT
324656	324790	10	13.4	10	76	7	112	20	46	0	31	1.56	TCCACTCCAT
324748	324809	25	2.5	25	83	0	70	19	40	4	35	1.73	CCATTCCATTCCGTTCCAATCCACA
324893	325085	5	38.2	5	72	8	122	18	40	5	36	1.73	ATTCC
325419	325565	10	14.5	10	71	5	80	21	46	3	28	1.67	CCACTCCATT
325419	326181	20	37.5	20	70	5	213	19	44	3	32	1.68	CCACTCCATTCCACTCCACT
325435	326178	5	147.4	5	71	5	116	19	44	3	32	1.68	CACTC
325634	326181	15	36.6	15	68	10	237	19	43	3	33	1.67	ACTCCATTCCATTCC
325636	326181	10	54.2	10	71	4	218	19	43	3	33	1.67	TCCACTCCAT
325950	325996	19	2.5	19	86	6	69	23	55	0	21	1.44	TCCACTCCACTCCACTCAC
325950	326025	24	3.1	24	77	9	66	21	51	1	26	1.56	TCCACTCCACTCACTCCACTCCAA
326384	326425	10	4.2	10	93	0	66	19	42	2	35	1.64	TCCATTCCAT
326384	326657	15	18.1	15	70	5	102	19	41	3	34	1.69	TCCACTCCATTCCAT
326479	326512	5	6.8	5	86	0	50	17	55	2	23	1.55	CTCCA
326480	326583	10	10.8	10	69	15	58	17	45	2	34	1.63	TCCACTCCAT
326765	327065	5	59.6	5	74	4	174	20	39	4	35	1.73	CCATT
327145	327196	5	10.2	5	79	4	50	13	36	1	48	1.54	CCATT
327145	327196	15	3.4	15	81	2	59	13	36	1	48	1.54	CCATTCCTTTCCATT
327158	327218	25	2.4	25	86	5	79	13	32	3	50	1.57	TTTCCATTCCATTCCTTTGCATTCC
327288	327361	31	2.4	30	86	4	103	20	43	1	35	1.6	CATTCCATTCCATCCCACTCGACTCCATTC
327280	327674	10	39	10	71	7	197	20	44	1	33	1.61	TTCCACTCCA
327270	327700	5	85.2	5	70	9	149	19	43	1	34	1.61	TTCCA
327790	327880	5	18	5	85	2	74	21	43	2	31	1.65	CCATT
327810	327938	15	8.5	15	71	3	80	22	45	3	27	1.7	TCCACTCCACTCCAC
327810	327878	25	2.8	25	86	0	102	20	47	1	30	1.59	TCCATTCCATTCCACTCCACTCCAC
327810	327938	10	12.8	10	71	4	80	22	45	3	27	1.7	TCCACTCCAC
328070	328121	10	5.3	10	74	2	52	25	32	3	38	1.74	CCATTCAATT
328215	328293	5	15.8	5	77	0	50	22	44	6	26	1.77	TCCAC
328203	328293	10	9	10	77	1	74	23	42	5	28	1.76	TTCCACTCCA
328406	328449	5	8.8	5	87	0	61	18	40	0	40	1.5	TCCAT
328582	329981	5	276.4	5	68	8	245	22	40	3	33	1.72	TTCCA
328583	328651	19	3.6	19	74	5	59	21	37	2	37	1.69	TCCATTCCATTACATCCCA
328848	329018	81	2.1	81	80	10	181	22	44	2	30	1.67	TCCACTCCATTCCCATTCCACCCTATTCCAATCTACTCCACTCCATTCCGATCCACTCCACTCAACTTCAATCCACTCAAC
329713	329781	26	2.7	25	84	8	86	20	44	0	34	1.52	TCCATTCCATCCAATTCCACTCCAT
329941	329988	15	3.2	15	81	0	51	20	35	2	41	1.64	TCCATTCCATTCAAT
330292	330432	5	27.8	5	75	2	66	24	45	1	28	1.62	TCCAC
330288	330432	15	8.9	15	69	16	74	24	45	1	28	1.62	CCATTCCACTCCACT
330323	330433	10	11	10	73	1	78	23	45	0	30	1.59	TCCACTCCAT
330333	330432	15	6.3	15	76	11	83	23	45	1	31	1.6	TCCACTCCATTCCAT
330526	330878	15	23.6	15	69	17	71	19	42	2	35	1.65	CATTCCACTTCATTC
330612	331469	5	169.4	5	71	6	278	21	43	1	32	1.63	CATTC
331513	331560	21	2.3	20	85	3	69	10	39	10	39	1.74	CATTCCATTCTGCTCCGTTC
331719	331760	15	2.8	15	88	0	57	21	40	0	38	1.53	TCCATTCCATTCTAC
331859	332035	5	35	5	69	6	52	18	38	5	37	1.75	TTCCA
332000	332043	21	2.2	20	91	4	70	20	45	2	31	1.64	TTCCATTCCACTCCACTCAA
332156	332225	15	4.6	15	75	10	52	24	40	1	34	1.64	ACTCCATTCTACTCC
332348	332897	5	108.8	5	68	9	114	20	42	2	35	1.64	ATTCC
332380	332565	81	2.3	81	77	1	194	20	41	2	34	1.65	TCCACTCCATTCCATTCCACTCCATTCCATTCCATTCCACTCCACCTCCACTCAACTCCATTCCATTTAATTAAATTACCT
332693	332897	25	8.3	25	71	10	127	20	45	0	33	1.58	TTCCATTCCACTCCATTCCACTCCA
332999	333055	5	11.4	5	88	0	87	17	38	0	43	1.49	TCCAT
333156	333255	5	19.8	5	74	6	76	23	48	1	28	1.58	TCCAC
333154	333279	10	12.5	10	73	5	92	22	46	2	29	1.64	ATTCCACTCC
333149	333275	15	8.7	15	70	14	68	22	45	2	29	1.65	TTCCATTCCACTCCA
333362	334287	5	183.2	5	68	6	209	20	42	3	33	1.68	CATTC
333421	334339	15	60.9	15	70	8	267	20	43	2	32	1.67	TCCACTCCACTCCAT
333435	333628	81	2.4	81	82	5	241	21	44	2	32	1.64	TTCCACTCCACTCCACTCCAATCCAATCCAATCCACTCCACTCCCATTCCATGACACTCCTTTCCATTCTGTTCCATTCCA
333435	333656	81	2.7	81	79	2	214	21	45	2	31	1.66	TTCCACTCCACTCCACTCCAATCCAATCCAATCCACTCCACACCCACTCCACGGCACTCCTTTCCATTCTGTTCCATTCCA
333771	333828	26	2.3	26	82	8	75	22	53	0	24	1.46	CCACTCCCATTCCACCACAATCCACT
334372	334410	5	7.8	5	85	0	51	15	43	2	38	1.6	TCCAT
334467	334503	15	2.5	15	90	0	56	13	35	8	43	1.74	TTCCATTCCATGCCG
334483	334597	15	7.6	15	71	5	70	20	46	1	31	1.61	TCCATTCCACTCCAC
334709	337441	5	537.6	5	66	10	323	20	40	3	34	1.7	ATTCC
336448	336487	21	2	20	90	5	62	22	50	0	27	1.5	CATTCCACTCCACTCCACTA
337572	337641	5	13.8	5	73	8	61	17	41	1	40	1.58	TTCCA
337720	337790	5	14	5	91	2	115	18	39	1	40	1.59	ATTCC
337902	337949	25	1.9	25	87	8	71	18	29	2	50	1.59	ATTCCTTTTCATTCCGTTCCATTAA
338096	338148	20	2.7	20	72	18	56	11	49	1	37	1.5	TCCACTCCATTCCCTCCTCT
338130	338171	15	2.8	15	88	0	66	11	52	0	35	1.38	CTCCTTTCCACTCCA
338242	338379	5	27.2	5	75	2	96	23	42	0	34	1.54	TCCAT
338241	338577	10	33.3	10	69	9	148	21	42	2	32	1.68	CTCCATTCCA
338273	338577	15	19.8	15	68	9	148	21	43	3	32	1.69	TCCATTCCACTCCAC
338361	338417	25	2.3	25	84	0	69	21	43	3	31	1.69	CACTCCATTCCACTCCACTAGACTT
338672	338743	5	14.4	5	80	0	81	18	34	2	44	1.64	CCATT
338833	338868	5	7.2	5	90	0	54	22	52	2	22	1.59	TCCAC
338868	338905	15	2.5	15	87	8	51	10	31	5	52	1.58	TTCATTCCTTTCTGT
338944	339513	5	112.8	5	69	8	125	20	44	2	32	1.63	TCCAT
338942	339517	15	37.3	15	69	11	216	20	45	2	32	1.63	ACTCCACTCCATTCC
338929	339003	15	4.9	15	80	3	60	25	50	0	24	1.49	ACCACTCCACTCCAC
339093	339513	10	42.7	10	66	13	151	19	44	1	33	1.61	CACTCCATTC
339333	339386	24	2.2	25	90	3	83	18	48	0	33	1.49	TTCCACTACACTCCACTCCACTTCT
339664	339772	5	21.6	5	76	5	67	20	46	1	31	1.61	TCCAC
340000	340143	10	14.2	10	80	2	126	20	45	1	31	1.6	CACTCCATTC
340006	340147	15	9.3	15	77	3	140	20	45	1	32	1.6	ATTCCACTCCATTCC
340006	340147	5	28	5	75	2	104	20	45	1	32	1.6	ATTCC
340273	340352	5	15.8	5	89	2	124	22	37	1	38	1.62	TCCAT
340690	340892	10	20.6	10	69	11	116	19	44	0	35	1.57	CATTCCACTC
340690	340892	5	40.2	5	72	7	90	19	44	0	35	1.57	CATTC
340811	340888	41	1.9	41	89	0	120	20	43	1	34	1.6	CACTCCACTCCATTCCATTCCACTCCATTCCATTCCACCTG
340969	341133	5	32.6	5	77	11	122	16	45	2	35	1.61	CCATT
340969	341532	15	37.9	15	68	10	136	19	44	2	33	1.64	CCATTCCATTCCACT
341155	341212	5	11.4	5	75	3	53	20	55	0	24	1.44	TCCAC
341353	341514	10	16.1	10	71	3	74	20	43	2	33	1.65	TCCACTCCAT
341418	341485	25	2.7	25	86	0	91	16	51	2	29	1.59	TCCATTGCACTCCATTCCCCTCCAC
341476	341532	21	2.8	20	89	7	80	21	36	0	42	1.53	ACTCCATTCCATTCCATTTT
341471	341532	26	2.5	24	82	12	63	20	38	0	40	1.53	ACTCCATTCCATTCCATTCTTTCT
341353	341514	5	32.2	5	70	6	67	20	43	2	33	1.65	TCCAT
341614	341675	5	12.2	5	81	3	70	19	40	3	37	1.68	ATTCC
341726	341775	20	2.4	21	83	3	66	26	48	4	22	1.68	TCCACTCCACTCAAACTCCAC
341767	341977	5	41.8	5	68	9	70	19	43	2	34	1.64	TCCAT
341797	341977	10	18.4	10	68	15	83	19	44	2	33	1.63	TCCATTCCAC
341726	341979	15	16.4	15	69	12	77	20	44	2	32	1.66	TCCACTCCACTCCAT
341822	341977	10	16	10	68	14	85	21	43	2	32	1.66	TTCCACTCCA
341764	342033	15	17.5	15	67	13	100	20	43	2	33	1.66	CACTCCATTCCATTC
342161	342346	5	36.8	5	70	6	88	20	42	3	33	1.68	CATTC
342161	342351	15	12.6	15	69	12	104	20	42	3	33	1.7	CATTCCACTCCATTC
342161	342398	10	23.5	10	73	4	154	20	42	3	33	1.7	CATTCCACTC
342506	342545	20	2	20	85	0	53	27	27	0	45	1.54	TAATTCCATTCAATTACATT
342738	342811	25	2.6	28	74	15	73	18	48	0	32	1.49	TCCAATCCATTCCATTCCTCCTTCCACC
342732	342866	5	27	5	68	11	62	20	41	0	37	1.58	TTCCA
342907	342954	20	2.4	20	85	0	69	20	37	2	39	1.65	ATTCTACTCCATTCCATTCA
343056	343096	5	8.2	5	100	0	82	21	39	0	39	1.54	ATTCC
343224	343258	10	3.5	10	88	0	52	20	45	0	34	1.51	CTCCATTCCA
343224	343278	15	3.7	15	80	4	58	18	47	0	34	1.49	CTCCACTCCATTCTA
343454	343514	5	12.2	5	85	0	77	21	52	3	22	1.61	CACTC
343454	343514	20	3	20	87	0	86	21	52	3	22	1.61	CACTCCACTCCAATGCACTC
343557	343827	5	53.6	5	73	5	123	17	43	3	35	1.67	TTCCA
343900	343951	21	2.5	20	81	6	59	25	40	7	26	1.82	ACTGCATTTCACACAACTCC
344014	344854	5	166.2	5	68	9	164	19	41	2	37	1.64	TCCAT
344936	344979	15	2.9	15	79	0	52	18	43	0	38	1.5	TTCCATTCCATTTCA
344985	345018	15	2.3	15	89	0	50	17	55	0	26	1.42	CACTTCACTCCACCC
344952	345031	10	7.9	10	71	2	52	21	50	0	28	1.49	TCCACTCCAC
345160	345496	5	66.8	5	73	6	151	21	43	2	32	1.68	TCCAT
345432	345526	5	18.8	5	69	6	57	21	48	3	27	1.65	TCCAC
345703	345767	5	12.8	5	78	1	67	20	52	1	26	1.55	CTCCA
345717	345761	20	2.3	20	92	0	81	20	53	2	24	1.57	CACTCCATTCCACTCCACTC
345704	345808	10	10.4	10	75	11	72	20	47	1	30	1.61	TCCACTCCAT
345160	345808	15	42.6	15	68	9	159	20	42	3	32	1.7	TCCATTCCACTCCAT
346012	346072	5	11.8	5	78	13	52	21	40	1	36	1.63	TCCAT
346036	346074	20	2	20	89	0	60	25	41	0	33	1.56	CATTCCACTCCACTCCAATT
346045	346092	20	2.4	20	78	0	51	27	43	4	25	1.72	CCATTCCAATGCACTCCACA
346012	346271	15	17.1	15	68	8	87	23	40	2	33	1.69	TCCACTCCATTCCAT
346360	346798	5	85.8	5	71	7	177	20	37	3	38	1.71	CATTC
346336	346447	15	7.5	15	78	8	95	23	35	2	38	1.69	CATTCCATTTCATTC
346899	346962	31	2.1	30	82	8	76	18	43	1	35	1.6	TCCATTCCACCTTCTTCAATTCCACTGCAC
346945	346982	20	1.9	20	88	0	58	28	42	2	26	1.69	TCAATTCCACTAAACTCCCA
347038	347219	10	18	10	70	8	118	19	46	4	29	1.71	CATTCCACTC
347057	347194	15	8.7	15	69	19	84	18	47	5	28	1.7	CCACTCCACTCCATT
347178	347236	25	2.4	25	85	0	82	18	44	3	33	1.67	TCCATTCCACTCCACTCAACTCTGT
347051	347224	5	34.4	5	70	9	75	19	47	4	28	1.69	TCCAC
347227	347277	21	2.5	20	72	15	50	13	39	7	39	1.74	TTCCATTCCATTCCGTTCCA
347264	347329	15	4.4	15	75	11	55	16	46	3	33	1.62	TCCATTCCACTCCAC
347404	347449	15	3	15	90	3	74	21	54	0	23	1.45	TTCCACTCCACTCCA
347541	347634	10	9.3	10	70	2	53	19	50	1	29	1.55	TTCCACTCCA
347540	347586	16	3	16	84	6	69	17	51	0	31	1.46	TTTCCACTCCACTCCA
347552	347593	21	2	21	90	0	66	19	47	0	33	1.49	TCCACTCCACTCCACTCCATT
347546	347591	5	9	5	80	4	56	19	52	0	28	1.47	CTCCA
347726	348057	5	65.6	5	70	8	143	20	40	3	35	1.71	CCATT
348316	348351	5	7.2	5	93	0	54	22	44	0	33	1.53	ATTCC
348316	348444	15	8.2	15	72	16	64	18	44	0	35	1.55	ATTCCACTCCATTCC
348512	348543	15	2.1	15	94	0	55	25	40	3	31	1.71	CATTCCATTCCAATC
348629	348822	5	38.4	5	75	4	102	20	47	2	29	1.62	TCCAC
348686	348889	5	40.4	5	78	7	153	19	44	1	34	1.6	CATTC
348982	349101	5	23.8	5	69	11	57	17	51	1	29	1.55	TCCAC
348982	349101	15	7.6	15	71	17	82	17	51	1	29	1.55	TCCATTCCACTCCAC
349210	349706	5	98.2	5	71	10	161	19	42	3	34	1.68	ATTCC
349667	349821	15	10.2	15	68	6	53	19	43	2	34	1.65	TCCATTCCACTCCAC
349672	349741	20	3.5	20	80	7	79	22	47	1	28	1.6	TCCACTCCATTCCACTACAC
349667	349741	5	14.8	5	71	2	51	22	46	1	29	1.6	TCCAC
349875	349914	16	2.6	15	84	4	53	20	40	0	40	1.52	TCCATTCCATTCCAC
349984	357588	15	497.3	15	65	12	824	21	41	3	34	1.7	CATTCCATTCCACTC
349984	350121	5	27.2	5	80	2	150	22	39	0	38	1.54	CATTC
350177	350220	20	2.2	20	87	0	61	27	36	2	34	1.7	TCCATTCCATACCAATCCAT
350286	350324	20	2	20	89	0	60	20	33	0	46	1.51	ATTCCACTCCATTCCATTTA
350407	350626	10	21.3	10	69	9	57	22	43	0	33	1.6	CCACTCCATT
350441	350486	5	9.2	5	85	0	65	23	36	0	39	1.55	TCCAT
350421	350486	20	3.3	20	82	0	69	25	36	0	37	1.57	TCCATTCCATTCCACTCAAT
350495	350540	20	2.3	20	88	0	65	26	47	0	26	1.52	ACTCCAATCCACTCTACTCA
350515	350638	5	24.6	5	74	4	52	20	46	0	32	1.51	ACTCC
350814	350865	20	2.6	20	81	0	59	17	42	5	34	1.73	ACTCCACTCCATTCCGTTAA
350853	350995	5	28.2	5	75	5	90	20	48	2	28	1.61	CACTC
350773	350929	81	1.9	81	81	0	188	19	44	5	29	1.74	ACTCCATTCCATCCCAGTCCACTCCAATCGACTCCACTCCCACTCCACTCCATTCCAATAAACTCCACTCCATTCCGTTGC
350871	351008	36	3.7	36	75	11	109	19	47	1	31	1.59	TCCACTCCACTCCACTCCATTCCATTTTCACTCCTC
351086	351134	5	9.8	5	79	0	53	18	40	2	38	1.62	CATTC
351108	351161	27	2	27	82	7	65	18	40	1	38	1.61	TTCCACTCCATTCCACTCCACTGCATT
351178	353879	10	268.7	10	67	9	303	21	41	3	33	1.7	CACTCCATTC
351219	351459	5	47.4	5	74	6	162	21	42	0	34	1.59	CATTC
351830	353534	5	335.8	5	67	8	288	21	41	3	33	1.7	TTCCA
353540	353574	16	2.3	15	90	5	52	28	42	0	28	1.56	ACTCCATTCAAATCC
353702	353833	5	26	5	70	6	59	21	41	0	35	1.59	ATTCC
353790	353918	5	25.4	5	70	3	69	21	48	1	28	1.6	TCCAC
354227	354447	5	43.8	5	78	6	169	20	39	2	37	1.65	TTCCA
354547	354653	5	21.2	5	71	1	61	17	45	2	33	1.63	TCCAT
354814	357261	5	483	5	67	9	431	20	41	3	34	1.69	ATTCC
355081	355373	81	3.6	80	73	14	224	19	42	2	36	1.63	CATTCCACTCCATTCCATTCCACTTCCATCCACTCCACTCCATTCTATTCCATTCCATTTCATTCCACTCAACTCCAATC
355423	355476	26	2.1	26	86	6	74	18	40	1	38	1.61	TCCATTTCATTTCCACTCCATTCCAC
356081	356107	13	2.1	13	100	0	54	14	62	0	22	1.31	CTCCACTCCACTC
356931	357014	36	2.4	36	85	2	107	22	42	0	34	1.54	CCATTCCACTCCATTCCATTAAATTCCACTCCACTC
356925	357009	31	2.8	30	80	3	98	23	41	0	35	1.55	TCCATTCCACTCCATTCCATTTCATTAAAT
357347	357607	10	26.3	10	68	10	79	19	42	2	35	1.64	CATTCCACTC
357340	357580	5	47.6	5	66	7	65	20	41	2	36	1.64	TCCAT
357975	358140	5	32.8	5	86	2	233	17	39	0	42	1.49	TTCCA
358271	358303	15	2.2	15	94	0	57	21	45	0	33	1.52	CCATTCCATTCCACT
358380	358450	5	14	5	74	2	61	16	45	2	35	1.63	TTCCA
358380	358450	10	7	10	80	3	79	16	45	2	35	1.63	TTCCACTCCA
358401	358451	26	2	26	84	0	66	17	49	1	31	1.58	TCCAGTCCACTCCATTCCACTCCACC
358653	358687	16	2.1	17	89	5	54	17	48	0	34	1.47	TTCCACACCACTCCATT
358676	358720	20	2.3	20	84	7	65	13	42	2	42	1.56	CCACTCCTTTCTTCTCCATT
358709	358743	15	2.3	15	90	0	52	22	51	2	22	1.61	CTCCAATCCACTCCA
358856	358910	5	11	5	88	0	83	20	36	1	41	1.63	TTCCA
358987	359049	5	12.4	5	81	1	54	17	44	0	38	1.49	TTCCA
358999	359055	15	3.8	15	90	0	87	19	47	0	33	1.5	TCCATTCCACTCCAC
358999	359047	10	4.9	10	82	0	62	20	48	0	30	1.5	TCCATTCCAC
359222	359287	5	13	5	78	9	71	16	42	0	40	1.48	TTCCA
359222	360482	10	123.6	10	67	12	157	20	42	3	34	1.68	TTCCACTCCA
359234	359515	15	18.6	15	68	11	128	20	46	1	31	1.6	TCCATTCCACTCCAC
359269	359515	5	48.8	5	71	5	120	21	46	1	30	1.61	TCCAC
359647	359757	5	22.2	5	72	10	75	24	39	0	35	1.62	ATTCC
359658	359710	19	2.7	19	94	2	88	20	37	0	41	1.53	TTCCATTCCATTCCATACT
359698	359747	26	1.9	26	84	8	66	22	46	2	30	1.63	TCCATTCCATTCCACTCCAATCCAAC
359803	360481	5	134.2	5	69	7	163	18	41	3	35	1.67	ATTCC
359815	359974	81	2	81	85	2	214	18	45	1	35	1.57	TCCATTCCATTAAACTCCACTCCATTCCTTTCCACTCCATTCCTCTCCATTCCACTCCATTCCACTCCAACTCAACTCCTC
360688	360731	5	8.6	5	82	2	52	22	36	2	38	1.67	ATTCC
361019	361743	5	143.6	5	68	8	126	20	41	3	34	1.7	TTCCA
361898	361937	21	2	20	85	5	53	17	25	7	50	1.72	CATTCTGTTCAATTCCATTT
362016	362107	5	18.2	5	95	2	166	41	40	0	18	1.51	ACTAC
362219	362275	5	11.2	5	86	3	78	17	40	0	42	1.49	CATTC
362418	362542	10	12.5	10	71	3	81	20	46	2	30	1.64	ACTCCATTCC
362420	362574	15	9.9	15	68	13	71	21	45	2	30	1.65	TCCATTCCACTCCAT
362701	362752	5	10.2	5	87	4	50	17	44	0	38	1.49	CATTC
362849	362907	5	11.6	5	78	3	55	22	44	0	33	1.53	TTCCA
362849	362901	21	2.6	21	96	3	99	22	43	0	33	1.54	TTCCATTCCACTTCCACTCAA
362850	363515	10	65.8	10	70	10	181	20	41	2	34	1.67	TCCATTCCAC
362850	362952	25	4.3	25	69	14	72	21	44	0	33	1.52	TCCACTCCACTCTACTCCATTCCAC
362967	363515	5	107.6	5	71	9	189	20	41	2	35	1.67	TCCAT
363715	363810	5	19	5	69	2	57	25	47	3	23	1.66	CCACT
363824	363904	15	5.3	15	80	2	72	12	40	2	44	1.55	TTCCATTCCTTTCCA
363826	363899	26	2.9	26	80	6	71	12	40	2	44	1.56	CCATTCCTTTCCGTTCCATTCCATTC
363824	363914	5	18	5	81	2	65	14	41	2	41	1.57	TTCCA
363865	363902	20	1.9	20	100	0	76	18	42	0	39	1.5	TTCCATTCCATTCCACTCTA
364001	364574	5	113.6	5	68	5	134	19	42	3	34	1.69	TTCCA
364162	364474	81	3.9	81	73	5	256	20	43	3	31	1.69	ATTCCATTCCATTCCCATTCCATTCCACTCCATTCCATTCCAGTCCACTCCACTCCATTCCACTCCACTCAACTCCTTTCC
364685	364733	15	3.3	15	82	0	53	22	48	2	26	1.61	ACTCCACTCCAATCC
364950	365245	5	58.4	5	70	6	112	20	43	2	33	1.65	TCCAT
364950	365226	15	18.6	15	71	7	143	20	43	2	33	1.65	TCCATTCCACTCCAT
365889	365953	5	13	5	74	6	51	20	35	1	43	1.61	TTCCA
365961	365996	15	2.4	15	90	0	54	22	47	0	30	1.52	TCCACTTCACTCCAA
366015	366105	5	18	5	76	6	76	18	36	1	43	1.58	TTCCA
366137	366189	15	3.5	15	82	5	63	11	32	11	45	1.76	TTCCATTCTGTTCCA
366177	366544	10	35.4	10	64	10	112	22	42	2	33	1.67	TTCCACTCCA
366236	366385	15	9.5	15	72	9	102	20	46	2	31	1.61	ACTCCATTCCACTCC
366263	366315	26	2.1	25	85	3	70	20	45	1	32	1.62	TCCATTCCATTCCACTACACCCCAT
366238	366396	5	31.4	5	71	7	70	20	45	1	32	1.62	TCCAT
366630	366659	5	6	5	92	0	51	23	36	0	40	1.55	CCATT
367069	367123	21	2.7	20	83	5	65	23	43	0	32	1.54	TCCACTCCATTCCATACCAA
366744	367219	5	94	5	68	8	158	22	41	2	33	1.66	TTCCA
367385	367426	14	2.9	14	96	3	75	30	35	0	33	1.58	TACACTCCATTCAT
367480	367678	5	39.2	5	69	8	62	21	45	2	31	1.65	CCATT
367345	367678	15	21.8	15	69	13	110	23	42	2	31	1.69	TCCATTCCATTCCAC
367499	367675	20	8.5	20	69	14	90	23	44	1	30	1.63	TTCCATTCCACTCCAATCCA
367842	368192	5	69.6	5	67	6	116	19	44	1	34	1.62	CCATT
367944	368820	15	58.4	15	67	10	209	21	43	2	32	1.65	ATTCCACTCCACTCC
368331	368759	5	84.8	5	68	8	134	21	43	1	33	1.62	TCCAT
367921	368800	10	87.9	10	65	13	204	21	43	2	32	1.65	TCCATTCCAC
368931	369136	5	40.6	5	70	8	67	20	42	2	33	1.67	CCATT
368931	368964	16	2.2	15	89	5	50	17	44	0	38	1.49	CCATTCCTTTCCACT
369066	369143	41	1.9	40	86	2	111	21	39	1	37	1.62	TTCCATTCACTTCCATTCCAATCCATTCCACTACACTCCA
369099	369179	5	16	5	81	2	72	20	50	1	27	1.56	CACTC
369076	369158	41	2	41	83	4	105	21	42	2	33	1.66	TTCCATTCCAATCCATTCCACTACACTCCATTCCACTCCAC
369204	369242	15	2.6	15	88	8	53	20	33	5	41	1.74	TCCATTCCATTTCAT
368940	369179	10	23.2	10	67	11	63	20	44	2	31	1.67	TCCATTCCAC
369299	369343	10	4.5	10	88	0	54	20	35	0	44	1.51	TTCCATTCCT
369312	369404	5	18.4	5	79	2	69	20	45	0	34	1.52	CATTC
369318	369396	41	1.9	41	92	0	131	18	44	0	36	1.51	TTTCCATTCCACTCCATTCCATTCCACTCCACACCACTTCT
369491	369530	15	2.6	16	84	4	55	10	35	7	47	1.65	TTCCATTCCGTTGCAT
369543	369601	5	11.8	5	83	0	64	22	49	1	27	1.59	TCCAC
369553	369601	15	3.3	15	91	0	71	20	51	0	28	1.48	TCCACTCCACTTCAC
369658	369712	15	3.6	15	80	4	65	21	36	0	41	1.54	TTCCATTCCATTTCA
369658	369733	5	15	5	71	13	57	21	36	1	40	1.61	TTCCA
369685	370017	10	33.9	10	68	10	123	21	42	3	32	1.7	TCCATTCCAC
369750	369789	21	2	20	85	5	53	22	45	2	30	1.66	TCCTCTCCAATACATTCCAC
369776	370021	5	48.6	5	73	4	116	22	42	2	32	1.67	TCCAT
369849	370021	15	11.4	15	75	4	141	21	44	1	32	1.6	CATTCCACTCCACTC
370105	370650	5	108	5	68	9	158	20	41	3	34	1.69	TTCCA
370645	370718	30	2.4	30	84	2	94	27	37	5	29	1.79	ACTCCACTCCATTGCACTCAAATACATTCA
370670	370727	15	3.9	15	80	8	55	25	39	3	31	1.73	CATTCAACTCCACTC
370926	370975	5	10	5	91	0	64	22	44	0	34	1.53	TCCAT
371039	371222	5	36.4	5	75	4	118	19	42	4	33	1.7	CATTC
371454	371567	5	22.4	5	75	13	63	20	53	2	23	1.58	CACTC
371483	371609	10	12.6	10	78	8	96	20	47	3	29	1.66	TCCATTCCAC
371549	371609	5	12.2	5	80	0	59	21	40	4	32	1.74	TCCAT
371690	371947	5	51	5	68	8	101	17	42	3	36	1.67	ATTCC
372036	372915	5	174	5	68	9	176	19	41	2	35	1.66	CATTC
372704	372864	81	2	81	82	4	200	20	44	0	34	1.57	CACTCCATTCCACTCCACTCCACTCCCTTCCATTACACTCCAATCCATTATACTCCACTTCCACTCCATTCGACTCCATTA
372998	373104	5	21	5	77	3	61	23	44	0	30	1.6	CCATT
373008	373117	15	7.3	14	72	11	67	23	45	0	30	1.59	TCCATTCAATCCAC
373030	373118	5	17.6	5	76	2	61	23	47	1	28	1.59	CACTC
373244	373947	15	45.7	15	66	11	138	21	42	3	31	1.7	TTCCATTCCACTCCA
373280	373536	5	51	5	73	9	128	20	43	2	33	1.66	TTCCA
373574	373617	5	8.8	5	79	0	52	22	52	6	18	1.69	TCCAC
373552	373592	21	2	21	85	0	55	21	46	2	29	1.64	TTCCACTCCAATCAACTCCAT
373664	373711	25	1.9	25	87	8	71	20	52	0	27	1.47	ATCCACTCACCTCCACTCCATTCCC
373675	373930	10	25.3	10	69	7	77	22	43	3	31	1.69	TCCACTCCAT
373675	373855	5	35.8	5	70	4	67	22	41	2	33	1.68	TCCAT
374068	374246	5	35.4	5	79	4	153	21	40	2	35	1.68	CATTC
374328	374406	5	16	5	68	7	54	17	35	5	41	1.72	TTCCA
374581	374612	10	3.2	10	95	0	55	21	46	0	31	1.52	CACTCCATTC
374581	374624	10	4.4	10	88	0	52	20	40	0	38	1.53	CACTTCATTC
374681	374710	15	2	15	93	0	51	3	33	3	60	1.3	CTTTTCCATTCCTTT
374716	375097	10	38.9	10	68	8	122	22	41	1	34	1.63	TCCACTCCAT
374713	375097	15	24.8	15	71	10	103	22	42	1	33	1.63	CACTCCACTCCATTC
374770	374830	5	12	5	75	3	50	21	49	0	29	1.5	CTCCA
374869	374916	5	9.6	5	76	0	51	18	52	0	29	1.46	CCACT
374950	375121	5	34.2	5	77	5	150	21	40	2	36	1.66	CCATT
375170	375227	10	5.8	10	80	11	57	12	36	1	50	1.5	TCCATTCCTT
375290	375339	10	5	10	80	7	57	24	32	0	44	1.54	TTCCATTTCA
375600	375935	15	22.5	15	71	5	124	23	40	1	34	1.65	TCCATTCCACTCCAT
375693	375932	10	23.7	10	72	4	104	22	40	2	34	1.66	CATTCCACTC
375765	375940	5	34.8	5	78	2	136	23	39	1	34	1.65	ATTCC
376093	376205	5	22.4	5	75	5	66	18	44	5	31	1.72	CCATT
376303	376843	5	106.8	5	74	8	261	21	41	1	34	1.62	TCCAT
376303	376891	81	7.3	81	71	5	321	22	42	1	33	1.63	TCCATTCCATTCCATTCCACTCCAATTCCATTCCACTCCATTCCATTCCATTCCATTCCATTCCATTCCACTCCATTCCAT
376746	376888	25	5.7	25	75	4	81	24	43	2	30	1.66	CATTCCATTCCAATCCAATCCACTT
376804	376891	5	17.4	5	78	2	68	23	47	1	27	1.59	TCCAC
377023	377121	5	19.6	5	71	6	56	24	43	2	30	1.65	CCATT
377023	377161	15	9.8	15	69	14	80	23	45	2	28	1.67	CCATTCCACTCCATT
376982	377157	10	17.4	10	70	4	75	23	43	2	31	1.66	TCCATTCCAC
377031	377161	5	25.8	5	71	3	55	23	45	3	28	1.68	CTCCA
377232	377262	5	6.2	5	92	0	53	22	58	0	19	1.4	CACTC
377250	377298	15	3.3	15	79	0	53	16	40	4	38	1.67	TCCATTCCATTCCGT
377488	377700	86	2.5	85	77	4	212	22	41	2	33	1.67	TCCATTCCACTCCACTCTACTCCATTCCATTCATTCCACTTCACTCCAATACAAATCTACTCCACTCCACTCCATTGCACTCCAC
377554	377812	5	51.2	5	69	6	56	19	39	3	37	1.68	TCCAT
377628	377774	15	9.7	15	70	4	80	20	41	3	34	1.69	ACTCCATTCCACTCC
377764	377803	21	1.9	21	89	0	62	20	37	2	40	1.66	ACTCCATTCCATTCCATTCTA
377912	378033	10	12	10	73	6	75	23	43	0	31	1.6	ATTCCACTCC
378005	378043	16	2.5	16	87	4	53	17	53	0	28	1.44	TCCATTCCCACTACAC
377665	378216	269	2	270	85	2	743	22	35	6	35	1.8	TCCACTCCACTCCCACTCCATTCCATTCAATTCCACTCCAATTCCATTTAATTCCACTCCTTGTCACTCCATTCCACTCCACTACACTCCATTCCACTCCACTCCATTCCATTGCATTCTAACTCCTTTCCATTCCATTCCATTCCATTATTTCGACTAGAACTAACTCCATCACCCAGAGTGGAATGCAGTGGCACAATCTTTAGCTCACAGTACATTTCATCATTCCAGTACTTCCATTTCATTAGATTCCACGACATTCCAATCAAC
378295	378722	5	84.8	5	72	4	187	20	43	3	32	1.69	TCCAT
378650	378811	25	6.3	26	78	4	116	22	47	3	26	1.68	CATTCCATTCCACTCCACTCCACTCC
378684	378804	5	24	5	82	1	116	23	49	3	23	1.65	TCCAC
378852	378940	15	5.9	15	77	5	90	15	49	0	34	1.45	ATTCCACTCCACTCC
378854	378948	5	18.8	5	75	6	66	15	50	1	32	1.51	TCCAC
378873	378950	31	2.5	31	83	2	86	16	48	1	33	1.55	CTCCACTCCACTCCATTTCCACTCCTCTCCA
378962	379017	25	2.2	25	84	9	78	12	42	1	42	1.53	CCTTTCATTCCACTACCTCTCCATT
379116	379525	5	81.2	5	75	7	256	21	41	0	35	1.59	ATTCC
379116	379525	20	20.5	20	74	9	282	21	41	0	35	1.59	ATTCCATTCCATTCCACTCC
379680	379809	5	25.8	5	70	4	55	19	50	3	27	1.62	CTCCA
379669	379750	15	5.4	15	75	2	65	18	48	2	30	1.61	ATTCCATTCCACTCC
379827	379888	15	4.1	15	72	0	52	19	33	4	41	1.72	TTACATTCCACTCCA
379869	379911	21	2	21	86	0	59	18	44	2	34	1.63	CCATTACATTCCACTCCATTC
379912	379963	20	2.6	20	93	0	86	25	46	1	26	1.63	ATTCCACTCCACTCCACACT
379901	380129	5	45.4	5	67	3	64	21	45	3	29	1.68	CACTC
379984	380129	15	10	15	68	8	86	22	45	2	30	1.64	TTCCACTCCACTCCA
380082	380162	15	5.7	15	69	16	55	22	40	0	37	1.54	CCATTCCATTCTACT
380325	381566	5	245.4	5	68	9	197	20	39	3	35	1.71	TTCCA
380650	380746	51	1.9	51	84	0	131	19	41	3	36	1.67	TCCACTCCACTCCATACCATGCCAGTCTACTCCACTCCATTCCATTTCATT
381583	381622	20	2	21	90	5	64	22	47	2	27	1.64	CACTCCATTTCCACTCCACTA
381502	381705	79	2.6	79	91	5	322	20	41	2	35	1.66	CACTCCATTTCCACTGCACTACACTCCATTCCACTCCACTTCATAATTCCACTCCATTCCATTTTTTTCCACTTCTTGT
381686	381737	20	2.6	20	84	0	68	17	38	1	42	1.6	TCCATTCCATTCTACTTCAT
381848	382029	5	36	5	73	4	96	20	42	1	35	1.62	ATTCC
381850	382029	20	8.9	20	77	4	128	20	42	1	35	1.62	TCCATTCCATTCCATTCCAC
382034	382066	15	2.2	15	94	0	57	24	51	6	18	1.68	CACTCAGATCCACTC
382172	382214	5	8.6	5	84	0	59	18	53	2	25	1.56	ACTCC
382416	382483	10	6.8	10	76	6	66	20	48	4	26	1.68	TCCATTCCAC
382416	382468	20	2.7	20	87	0	79	22	50	3	22	1.64	TCCAGTCCACTCCATTCCAC
382413	382543	5	26	5	71	7	59	22	42	2	32	1.66	CATTC
382698	382765	15	4.5	15	73	10	57	17	44	4	33	1.69	CTCCATTCCACTTCA
382799	383176	5	74.6	5	76	7	298	21	38	2	37	1.66	CCATT
383028	383077	21	2.5	20	83	6	64	24	46	2	28	1.64	CATTCCACTACAATCCACTC
383406	383523	5	23.6	5	68	10	53	19	38	2	38	1.65	TCCAT
383537	383589	25	2.1	25	85	0	70	18	45	3	32	1.68	TCCACTCCACTCTACTCCACTCAAT
383618	383660	5	8.6	5	81	0	50	16	55	2	25	1.53	TCCAC
383623	383660	15	2.5	15	95	0	67	13	57	2	26	1.49	TCCACTCCACTCCTC
383698	384338	15	42.4	15	67	10	115	18	40	4	36	1.7	TTCCATTCCACTCCA
383698	383860	10	16.2	10	70	8	80	19	41	3	36	1.67	TTCCATTCCA
383714	383777	25	2.6	25	82	5	76	21	43	6	28	1.77	TCCATTCCACTCCAGTCCTCTACAC
383784	383860	5	15.4	5	76	10	68	19	37	1	41	1.6	TTCCA
383939	384035	5	19.2	5	75	2	77	19	38	2	40	1.64	ATTCC
384127	384625	5	98.8	5	68	11	140	20	39	3	36	1.69	TTCCA
384130	384229	46	2.2	46	82	5	114	20	41	1	38	1.59	CATTCCACTTTCATTCCACTCCATTCCTATACACTACACTCCATTA
383939	384439	25	19.6	25	66	12	108	20	40	3	35	1.69	ATTCCATTCCATTCCACTCCACTCC
384653	384704	5	10.2	5	77	4	50	25	48	3	23	1.68	TCCAC
384835	385040	15	13.6	15	69	9	96	19	47	2	29	1.64	TTCCACTCCACTCCA
384835	385019	10	18.3	10	68	8	79	20	47	2	29	1.64	TTCCACTCCA
384949	385040	5	18.2	5	70	6	51	21	50	2	26	1.6	CACTC
385177	385224	5	9.6	5	79	0	51	20	52	0	27	1.47	TCCAC
385257	385366	5	21.8	5	70	5	69	24	38	1	35	1.66	TCCAT
385480	385522	5	8.6	5	84	0	59	20	55	0	23	1.43	TCCAC
385529	385669	5	27.8	5	77	5	122	18	41	2	37	1.65	TTCCA
385529	385588	26	2.3	26	97	2	113	18	38	0	43	1.5	TTCCATTTCCATTCCATTCCATTCCA
385498	385715	10	21.6	10	73	7	100	19	43	2	33	1.66	ACTCCATTCC
385647	385958	5	61.8	5	70	5	81	21	45	3	29	1.68	TCCAC
386157	386192	5	7.2	5	100	0	72	19	38	0	41	1.52	TTCCA
386342	386558	5	42.8	5	75	6	132	21	41	0	35	1.57	CATTC
386344	386386	16	2.8	16	92	3	70	16	37	0	46	1.47	TTCCATTCCATTACCT
386641	386692	5	10.4	5	100	0	104	19	40	0	40	1.51	TCCAT
386792	387694	5	178.4	5	69	7	199	22	41	3	32	1.71	TTCCA
387043	387241	71	2.8	71	81	8	208	20	38	4	36	1.72	CATTCCATTCCATTCCATTGCACTCCATTCCTTCCATTCCACTTCATTGCATTCCAACTCCACTCCAACTC
387562	387601	16	2.6	16	92	4	64	25	50	0	25	1.5	TCCACTCCAACTACAT
387773	387815	5	8.6	5	94	0	77	20	39	2	37	1.66	CCATT
387945	388018	15	4.9	15	85	3	76	22	48	2	25	1.64	CCACTCCATTCCACC
387924	387973	25	2	25	88	0	73	20	46	4	30	1.69	TCCATTCCACGCCACTCAATTCCAC
387945	388004	15	3.9	15	91	2	84	21	51	1	25	1.57	CCACTCTATTCCACC
387949	388018	31	2.3	30	80	2	77	22	47	2	27	1.66	TCCATTCCACCCCACTCAATTCCACCCCAA
388010	388219	5	41.8	5	76	5	102	20	41	3	34	1.69	TCCAT
388047	388097	26	2	26	100	0	102	19	41	0	39	1.52	ATTCCATTCCATTCCATTCCATTCCC
388049	388269	10	21.8	10	74	7	79	18	45	4	32	1.68	TCCATTCCAC
388325	388395	5	14.2	5	77	0	52	15	42	4	38	1.67	CATTC
388421	388548	10	12.7	10	72	1	67	27	41	0	30	1.62	CACTCCATTC
388421	388548	15	8.5	15	74	3	78	27	41	0	30	1.62	CACTCCATTCCAATC
388464	388531	5	13.4	5	75	3	55	25	38	0	36	1.56	TCCAT
388696	388796	5	20	5	67	9	53	18	40	1	38	1.62	TTCCA
388697	388798	10	10.1	10	73	6	62	18	41	1	38	1.62	TCCATTCCAC
388732	388798	15	4.5	15	73	0	62	19	40	0	40	1.52	TTCCACTCCATTCCA
388930	388973	16	2.8	15	89	6	61	18	45	0	36	1.49	CTTTTCACTCCACTC
388936	388973	15	2.5	15	91	4	58	21	47	0	31	1.51	CACTCCACTCCATTT
389022	389395	5	74.4	5	72	9	215	20	41	2	35	1.64	CATTC
389448	389486	14	2.7	15	88	4	53	10	43	5	41	1.61	CCATTCCCTTCAGTT
389461	389523	15	4.3	15	76	15	51	20	47	1	30	1.6	TCCATTCCCTTACAC
389488	389740	5	50.4	5	69	8	57	20	45	1	32	1.62	CACTC
389485	389530	15	3.1	15	87	3	67	23	45	0	30	1.53	TTACACTCCACTCCA
389604	389767	15	10.5	15	68	11	53	18	41	2	37	1.64	ATTCCTTTCCATTCC
389586	389743	5	31.4	5	68	6	86	18	44	2	33	1.64	TCCAT
389844	389929	5	17	5	73	7	66	22	33	3	40	1.71	TTCCA
390051	390335	5	56.4	5	72	8	175	20	42	2	34	1.65	TTCCA
390239	390278	21	1.9	21	84	0	53	17	50	2	30	1.59	TCCATGCCTATCCACTCCACC
390438	390876	5	85.8	5	72	8	186	22	43	1	33	1.63	TCCAT
390434	390876	15	29.5	15	72	10	208	22	43	1	32	1.63	CCACTCCATTCCATT
391019	391062	20	2.2	20	83	0	52	11	38	6	43	1.67	TTCCGCTCCATTACATTCCA
391101	391157	20	2.8	20	78	2	69	24	38	0	36	1.56	TCCATTCCACTCCATTTCAT
391254	391288	5	7	5	86	0	52	22	34	0	42	1.54	TTCCA
391254	391288	15	2.3	15	95	0	61	22	34	0	42	1.54	TTCCATTCCATTTCA
391343	391440	5	19.4	5	68	6	54	22	38	4	34	1.73	CATTC
391559	391956	25	15.8	25	67	15	115	20	45	3	31	1.66	TCCACTCCACTCCATTCCATTCACT
391555	391972	10	41.3	10	70	8	209	20	45	2	31	1.65	CCACTCCATT
391691	391972	5	55.6	5	72	4	134	19	46	2	30	1.64	CCACT
391610	391975	81	4.5	81	73	3	279	20	46	2	30	1.65	CCATTCCACTCCATTCCATTCCATTCCCACTCCATTCCATTCCACTCCACTCCACTCCACTCCATTCCACTCCATTCCACC
392077	392235	15	10.5	15	67	15	58	18	45	1	34	1.6	CATTCCATTCCATTC
392077	392237	10	15.9	10	70	8	67	18	45	1	34	1.6	CATTCCACTC
392409	393025	5	122.4	5	68	10	130	21	40	3	34	1.71	TTCCA
392913	392952	21	1.9	21	84	0	53	27	45	0	27	1.54	TCCATTCCACACCACTCCAAA
392980	393038	31	1.9	31	85	0	82	28	37	0	33	1.58	CAACTCCATTCCACTACATTAAATTCCATTC
393096	393152	20	2.8	20	83	0	78	19	42	1	36	1.62	TCCACTCCATTCCATTCCAC
393103	393151	25	2	25	87	0	71	20	38	2	38	1.64	CATTCCATTCCACTCCACTCCATTG
393095	393152	5	11.6	5	79	0	53	18	41	1	37	1.61	TTCCA
393095	393437	154	2.2	153	81	4	386	21	34	9	35	1.85	TTCCACTCCACTCCAGTCCACTCCACTCCATTCCATTGCATTCTACTCCATTCCATTCCATATATTTATTTCGACCGGATCACACTACTGTCAACCACACTGGAATGAAGTGGCACAATCTTAGCTCACTTTTCATTCCACCGTTCCATTCCA
393392	395838	5	482.8	5	68	9	481	20	42	2	34	1.67	TTCCA
394139	394399	81	3.2	78	76	6	227	19	47	2	30	1.63	CACTCCACCTCCACTCCATTCATTTCACTCTTTCCATTCCATTCCAATCCATTCCTCTCCATTCCACTCCACTCCATA
394639	395169	76	6.9	77	71	12	299	18	41	1	38	1.6	TCCATTCCTCTTCCATTCCATTCCATTCCATTCCATTCCTTTCATCTCTATTCCATTCCATTCCAATCCATTCCATT
395874	395911	20	1.9	20	94	0	67	15	36	0	47	1.46	ACTCCATTCCTTTCCATTCT
396205	396250	20	2.3	20	80	0	56	21	41	4	32	1.73	ACTCCATTTCACTCAAGTCC
396275	396392	5	23.4	5	79	1	74	22	37	5	33	1.79	CATTC
396311	396350	21	1.9	21	84	0	53	30	37	2	30	1.71	ATTCAACTCCAATCAACTCCG
396556	396605	15	3.3	15	77	5	55	18	46	2	34	1.6	TCCATTCTTCTCCAC
396615	396653	20	2	20	94	0	69	15	28	7	48	1.72	ATTCTGTTCCATTCCATTCT
396649	396687	20	1.9	21	84	5	53	15	46	0	38	1.46	CATTCCATTTCCAATCCTCCC
396883	396929	21	2.3	20	88	3	67	21	31	2	44	1.64	ATTCCACTCAATTCTATTTC
396926	397126	10	20.4	10	65	16	62	19	42	2	34	1.67	TCCATTCCAC
396814	396944	15	8.6	15	72	5	57	24	38	3	34	1.71	TCCATTCCATTCCAC
396997	397085	36	2.5	36	81	1	99	16	40	3	39	1.66	TCCATTCCACTCCATTCCACTACATTATCCTTCCAG
397248	397393	5	28.8	5	82	2	139	23	41	0	34	1.55	CCATT
397091	397574	225	2.1	225	82	7	577	23	36	5	34	1.79	ACACCACTCCACTCCATTCCACTACATTCCATTCCAATATACTCCAATCCATTCCATTCCACTCCATTCCAATTCCATAACTTTATTTCGACTGGATCTCACTCTGTCACCCAGACTGGAATGCAGTAGCACAATCTTAGCTCACATTTCATTTTCACCATTCCATTACATTCCATTCCACTTCATTCCATTCCATTCCATTCCATGCCATTCCAAATCTACTCC
397484	397705	5	44	5	68	8	65	23	39	2	34	1.69	CATTC
397487	397680	15	12.8	15	70	5	86	23	40	2	33	1.68	TCCATTCCATTCCAC
397484	397705	20	10.5	20	68	12	86	23	39	2	34	1.69	CATTCCATTCCACTCCACTC
397852	398316	5	92.2	5	73	6	213	20	41	3	34	1.69	CATTC
397864	398442	15	38.1	15	70	8	188	19	42	3	34	1.68	CCATTCCACTCCATT
398360	398425	10	6.7	10	72	10	55	16	51	0	31	1.45	TCCATTCCAC
398554	399896	5	264	5	68	10	276	21	40	4	34	1.72	CCATT
398704	398793	46	2	46	82	8	112	22	35	1	41	1.61	TTCATTCCACTCAAATTCCATTCCACTCCAATCTATTCCATTTCTT
398554	398827	81	3.4	81	77	7	216	19	43	1	35	1.62	CCATTCCATTCCACTCCAATCCACTCCATTCCTCTCCACTCCACTCAAATTTCATTCCACTCCATTCCATTCCATTCCACT
399312	399371	21	3	20	80	7	68	28	43	0	28	1.55	TCAACTCAACTCCATTCCAA
399528	399621	36	2.7	35	85	3	116	19	44	4	31	1.7	CCATTCCATTCCAGTCCTTTCCACTCCACTCAAGT
399978	400424	5	88	5	70	8	98	22	42	2	32	1.68	TTCCA
400411	400626	5	42.8	5	73	7	114	23	47	1	27	1.6	TCCAC
400497	400657	5	31.8	5	71	5	63	22	44	1	30	1.64	TCCAT
400004	400626	15	41.9	15	69	10	181	22	44	2	30	1.66	TCCATTCCATTCCAC
400815	401051	5	46.8	5	74	6	183	20	43	0	35	1.58	CATTC
401217	401351	5	26.8	5	82	4	110	24	40	2	33	1.68	CATTC
401204	401273	10	7	10	86	0	68	21	31	10	37	1.86	TTGCATTCCA
401402	403252	10	182.3	10	68	10	248	19	43	2	34	1.64	TCCACTCCAT
401412	401453	16	2.7	16	85	3	59	21	42	0	35	1.53	TCCACTCCATTTCCAT
401240	401486	86	2.9	86	74	2	219	25	41	0	32	1.59	TCCAATCCAATCCATTCCATTCCATTTACATTCCACTCCATTCTCCTCCATTCCACTCCATTCTACTCCACTCCACTCCACTCCAA
401479	401566	41	2.2	40	80	8	97	21	47	1	29	1.58	CCATTCCATTCAACTTCACTACACTCCACTCAACTCCACC
401385	401623	5	47.2	5	72	7	97	22	46	0	30	1.57	ACTCC
401682	401725	15	2.9	15	79	0	52	22	56	2	18	1.52	CCACTCCAATCCACC
401794	403256	5	287.8	5	68	12	415	18	42	2	36	1.64	TTCCA
401802	401999	76	2.6	75	79	6	193	17	42	2	36	1.63	CATTCCATTCCATTCCATTCCATTCCACTCCTTCCATTCCATTCCCAGCCCATTAAACTCCTCTCCACTCCAGTC
401874	402086	81	2.6	80	80	4	212	15	46	3	34	1.65	ATTCCATTCCATTCCACTTCACTGCACTCCATTCCTTCCATTCCATTCCCAGCCCAGTCCACTCCCCTCTACTCCAGTCC
401802	402156	71	4.7	76	72	12	200	16	43	2	37	1.63	CATTCCATTCCATTCCATTCCACTTCACTGCACTCCATTCCATTCCATTCCTTTCCCATTGCACTCCTCTCTACTC
401911	402324	81	5.1	81	72	7	230	17	42	2	37	1.62	TCCATTCCATTCCCATTCCAGTCCATTCCACTCCACTCCATTCCTTTCCAATCCATTCCACTTCACTGCACTCCATTCCAT
402385	402550	71	2.3	72	78	9	171	19	43	4	32	1.7	TCCACTCTACTCCATTCCATTCCAATTACATGTCAATTCCATTCCACTCCACTCCACTCCACTCCACTCCAC
402861	402955	41	2.3	40	83	1	118	18	41	4	35	1.7	TCCATTCCATTCCAGCCCATTGCACTCCTCTGAACTCCAG
402745	402957	76	2.8	76	78	2	214	19	38	3	38	1.68	TCCAGTCCATTCCATTCCATTCCATTCCATTCCTCTGCTCTCCATTCCATTCCATTCCATTAAATGCCTTTAACAC
402824	403119	81	3.6	80	78	6	254	18	41	3	36	1.66	ATTCCATTCCTTTCACTCCACTCCACTCCACTCCATTCCATTCCATTCCAGTCCATTCCCCTCTAACTCCATTCTATTCC
402905	403045	76	1.9	76	87	0	210	17	43	2	36	1.64	ATTCCATTCCAATCCATTCCACTCCACTGCACTCCATTCCATTCCATTCCATTCCAGTCCATTCCCCTCTAACTCC
402910	403248	81	4.2	80	75	4	274	19	41	1	37	1.62	ATTCCATTCCTTTCCACTCCACTGCACTCCATTCCATTCCATTCCATTCCATCCATTCCAATCCAACTCCATTCCATTCC
403327	403415	15	6.2	15	66	10	51	22	42	3	31	1.7	CCATTCCACTCCATT
403344	403421	26	3.1	25	81	5	77	21	43	3	30	1.71	ATTCCATTCCACTCCACTCCACTTC
403467	403552	30	2.8	30	79	10	95	18	44	5	31	1.74	CTCCACTCCACTGCACTCCATTCCAGTCTT
403480	403521	20	2.1	20	86	0	57	19	40	4	35	1.72	CACTCCATTCCATTCCATTC
403569	403636	30	2.2	31	82	7	86	19	41	5	33	1.75	TCCACTCCATTCCAGTCTACTGCATTTCCAC
403572	403636	15	4.3	15	75	9	60	20	40	6	33	1.77	ACTCCATTCCACTCT
403888	403941	25	2.2	25	86	0	72	24	38	1	35	1.66	CCATTTCACTACACTCCAGTCCATA
403990	404046	29	2	28	96	3	105	24	26	31	17	1.97	GTCACCAAGGCTGGATTGCAGTGGCACA
404084	404152	5	13.6	5	73	14	52	18	46	0	34	1.5	TCCAT
404229	404373	5	28.6	5	86	5	202	20	41	1	36	1.61	CCATT
404236	404456	81	2.7	82	83	4	234	22	41	1	34	1.64	ATTCCACTCCATTCCAATCCATTCCATTCCATTCCAATTCCATTCCATTCCATTCCACTGCATCTCCACTCCACTCCACTCA
404235	404422	10	18.6	10	82	6	164	21	42	2	34	1.65	CATTCCACTC
404547	404666	5	23.8	5	77	5	71	20	50	0	30	1.49	TCCAC
404531	404586	25	2.2	26	78	9	71	14	51	0	33	1.42	CTCCATATCATCTCCTTTCCACTCCA
404547	404666	15	7.9	15	76	5	98	20	50	0	30	1.49	TCCACTCCATTCCAC
404785	404876	5	18.2	5	89	2	130	18	45	0	35	1.5	ATTCC
404787	404896	15	7.3	15	85	6	105	19	47	0	32	1.56	TCCATTCCATTCCAC
405020	405049	15	2	15	93	0	51	20	30	0	50	1.49	TTCTATTCCATTCCA
405024	405309	5	55.6	5	73	4	95	20	43	1	34	1.62	ATTCC
405031	405448	10	40.8	10	67	11	150	20	44	3	31	1.67	TCCATTCCAC
405325	405434	5	21.8	5	71	5	60	19	49	6	25	1.72	TCCAC
405563	405645	5	16.4	5	76	6	60	19	24	15	40	1.9	TTGCA
405596	405643	25	1.9	25	86	0	69	20	25	18	35	1.95	GCATTGCATTGCATTCCATTCCAGA
405563	405697	20	6.7	20	78	4	83	18	31	9	40	1.83	TTGCATTGCATTCCATTCCA
405632	406513	5	174.4	5	70	10	220	20	45	1	32	1.62	CATTC
405632	405697	31	2.2	30	91	2	105	18	42	0	39	1.5	CATTCCATTCCATTCCAATTCCTTCCATCC
405656	406097	81	5.7	80	71	11	274	21	46	2	30	1.63	TCCATTCCATTCCATTCCATTCCACTCACTCCACTCCATTCCACCCCATTCCACTCCACTCCACTCCACTCCAACTCCAC
406045	406077	11	3.1	11	82	8	50	18	48	9	24	1.76	CCACTGCATTC
405632	406606	10	97.4	10	69	11	377	20	45	2	31	1.63	CATTCCACTC
406782	406884	5	20.4	5	91	2	170	18	41	0	38	1.57	CCATT
406961	407128	5	33.4	5	75	5	106	19	41	2	36	1.64	CCATT
407271	408012	5	146.8	5	70	6	267	20	48	2	29	1.63	TCCAC
408179	408240	25	2.5	25	86	5	90	22	43	1	32	1.63	CATTCCACTCCTATCCAATCCCTTA
408429	408660	5	45.8	5	73	10	87	17	46	1	34	1.58	CATTC
408346	408611	10	26.8	10	69	8	105	17	48	2	31	1.61	TCCACTCCAT
408549	408581	16	2.1	16	94	0	57	15	57	0	27	1.38	CCACTCCATCCCATTC
408786	408829	21	2.1	21	82	0	52	13	20	13	52	1.74	TTTGCTTTCCATTACATTGCA
408813	409168	5	71	5	69	9	118	20	43	3	32	1.69	TTCCA
408761	408859	51	1.9	51	81	4	119	15	25	12	47	1.79	TTTCCATTACATTGCATTCTATTCCATTCCTTTGCATTCCAGGGCATTTGT
408866	409202	10	33.6	10	69	8	130	21	45	2	30	1.64	CATTCCACTC
408879	409212	15	22.2	15	68	9	153	21	45	2	30	1.64	TCCATTCCATTCCAC
408890	409249	5	71.8	5	71	6	118	21	46	2	29	1.64	TCCAC
409253	409477	70	3.2	69	80	6	224	22	26	21	29	1.99	GGGGCATTTGTGACATATCACTGCACTGATCACACAGGTGATGAGACTCTTCTCTACACTCTGCCTACA
409253	415483	69	90.2	69	71	10	2678	22	23	23	30	1.99	GGGGCATTGTGACATATCTCTGCACTGATCACCCAAGTGATGTAACTTCTTGTCTAGGCTCTGCCTACA
410231	415472	208	25.3	204	71	10	1054	22	23	23	31	1.99	ACATATCTCTGCACTGATCACCCAGGTGATGTAACTCTTGTCTAGGATCTGCCTACAGGTGCTTTGTGACATATCCCTGCAATGATCACCCAGGTGATGTACCACTTGTCAAGGCTCTGCCTACAGGGGCATTGCGAAGTATCTCTGCACTGATCACCTAGGTCATGTAATTCTTTTCTAGGATCTCTCTACAGTGGCATTGTG
412664	413481	209	3.9	210	75	9	491	22	22	23	31	1.98	AAGGTGATGTAACACTTGCATAAGCTCTGCCTACAGGAGACATAGTGAAATATATCTGCACTGATCCACACAGGTGATGTAACTCTTGTCTACCCTCTGCCTACAGAGGGCGTTGTGAAATATCTCTGCACTGATCACTCAGGCGAGCGTAACCCTTCTCTAGTCTCTGCCTACAGAGGGCATTGTGACATATCTTCTGAACTGGTGACA
412714	415472	486	5.7	484	74	7	1511	22	23	23	31	1.99	ATATCTCTGCACTGATCACCGAGGTGATGCTACTCTTGTCTAGGCTCTGCCTGCAGGGGGCAATTGTGAAATATCTCTGCCTGATCAACCAGGTGATGTAACTCTTGTCTAGGCTCTGCCTACAGGGGCATTGTGACATATCTCTGCACTGATAACACAGGTGATGTAACTCTTGTCTAGGCTTTGCCTACAGGGGCATTGTGACATATCTCTGCACTGAATCACACAGGTGATGTAACTCTTGTCTAGTCTCTGCCTGCAGAGTGCGTTGTGACATCACTCTGTAATGATCACCCAGGTGGACGTAACTCTTGTCTAGGCTCTGCCTACAGAGGACATTGTGACATCACTCTGCAATGATCACCCAGGTGATGTAAATCTTGGTCTAGGCTCTGCCCA…
414829	415472	137	4.7	138	76	9	356	22	23	23	30	1.99	AACACTTGTCTAGGCTCTGCCTATAAGGGGCATTGTGACACATCTCTACACTGATCAACCAAGTGATGTAACACTTGTCCTAGGCTCTGACTACAGAGCTTTGTGACATATCTCTGCACTGATCACTGACGAGATTGG
409253	416800	139	54.7	137	70	9	2667	22	23	22	30	1.99	GGGGCATTGTGACATATCACTGCACTGATCACCCAGGTGATGGAACTATTGTCTAGGCTCTGCCTAAAGGGGGCATTGTGACATATCTCTGCACTGATCACCCAGGTGATGTAACACTTGTCTAGGCTCTGCCTACA
415410	415573	90	1.8	90	86	2	240	20	23	25	31	1.98	TTGTCACATATCTCTGCACTGATCACACAGGTGATGAAACCACTTGACTAGGCTCTGCCTACACGGGCATTGTGTTTGTGTAGGGGGGCT
415718	416800	70	15.6	68	73	9	609	23	23	22	30	1.99	CTCTGCCTACAGGGGGTATTGTGAAATATCTCTGCACTGATCACCAGGTGATGCAACTCTTGTCTAGG
416817	420337	69	51	68	73	6	2325	31	23	23	21	1.99	CAATGCCCCCGTAGGCAGAGCCTAGACAAGAGTTACATCACCTGGGTGATCAGTGCAGAGATATGTCA
417207	417784	275	2.1	277	83	4	720	31	22	24	21	1.98	TGATCAGTGCAGAGATATGTCACAACTGACCCCCGTAGGCAGAGCCTAGACAAAAGTCCCATCACCTGGGTGATCAGTGCAGAGACATATCACAAAGCCCCTGTAAGGCAGAGCCTAGACAAGAGTTACATAATTTGGTAGATCAGTTCAGAGATGTGTCACAATGCCCACGTAGGCAGAACCCAGGACAAGAGTTACAACACCTGGGTGATCAGCGCAAAGATATGTAACAAAACCCCTGCAAGCAGAACCTAGACAAGAGTCACAATAACCTGAG
417996	418666	346	1.9	346	78	8	724	30	24	22	22	1.99	CCCTGTAGGCAGAGCCCAGACAAGGAGTCACATCACCTCGGTGATCAGTCCAAAGATACGTCACAATGTCCCCATAGGCAGAGCCTAGACAAGAGTTACATAACCCTGTGTGATCCACGCAGAGTAATGTAACAATGCCCTATGTAAGCAGAGACTAGAAAAGAGTTACATCACCTGGGTGATCACGTGCACAGATATCTCACAATCCCCCCAGTAAGCAGAGCCTACACAAGAGTTACACCACTGGGGTGATCAGTGCAGAGATAATGTCAAAATACCCACTGTAGGCAAAGCCTAGACAAGAGTTACATCACCTCAGTGATCAGTAAAGATATATGTCCCATGC
418346	419256	278	3.3	275	76	5	594	30	23	24	21	1.99	GTAGGCAGAGCCTAGACAAGAGTCACATCACCTGGGTGATCAATGCAGAGATATGCCACAAGGCCCCCATTAAGCAGAGCCTACACAATAGTTACATCACCTGAGTGATCAGTAAAGAGATATGTCACAATGCCCCTGCAGGCAGAAGCTAAGACAAGAGTTACATCACTTAGATGATAAGTGCAGAGACAGATCAGAATGCCCCATAAGCAGATCCAAGAAAAGAGGTCCGTCACCTGGGTGATCAGTGCAGAAATATTGTCACAATACCACCA
420402	420744	70	5	67	78	10	289	21	24	23	30	1.99	GCACTGATCACCGAAGTGATGTAACTCTTGTCTAGGCTCTGCCAAAGGGGCATTGTGACATATCTCT
420850	427461	69	95.7	68	73	7	4283	22	23	22	31	1.98	CATATCTCTGCACTGATCACCCAGGTGATGTAACTCTTGTCTAGGCTCTGCCTACAGGGGCATTGTGA
421331	421663	137	2.4	138	78	4	305	21	26	21	30	1.98	GACATATCACTGCACTGATCCCCAGGTGATATAACTCTTGTCCAGGCTCTGCCTACCCGGAGACTAGTGACATACCTCTGCACTGAACACCCAGGGGATCTAACTATTGTCAAGGGTCTGCCTACAGTGTGCTTTGTT
420850	427461	139	47.8	136	72	8	4076	22	23	22	31	1.98	CATATCTCTGCACTGATCACCCAGGTGATGTAACTCTTGTCTAGGCTCTGCCTACAGGGGCATTTTGACATATCTCTGCACTGATCACCCAGGTGATGTAACTCTTGTCTAGGCTCTGCCTACAGGGGCATTGTGA
420909	427461	208	31.6	206	70	11	1443	22	23	22	31	1.98	GGGCATTGTGACATATCTCTGCACTGATCATCGAGGTGATGTAACTCTTGTCTAGGCTCTGCCTACGGAGGCATTGTGACTTATCTCTGCAACTGATCACCCAGGTGATGTAACTCTTGTCTAGGCTCTGCCTACAGGGACATGATGACATATATCTGCACTGATCACCGCGGTGATGTAGATTTTGTAAAGGCTCTGCCCACAGG
420850	426773	208	28.6	205	71	10	1631	21	23	22	31	1.98	CATATCTCTGCACTGATCACCCAGGTGATGTAACTCTTGTCTAGGCTCTGCCAACAGGGGGCATTGTGACATATCTCTGCACTGATCACGAGGTGATGTAACTCTTTCTAGGCTCTGCCACCAGGGGCATTGAGACATAGCTCTGAACTGATCACCCAAGGTGATGCAACTCTTGTCTAGGGTATGCCTACAGAGGGCATTGTAA
427464	428062	5	118.4	5	72	4	115	22	44	2	30	1.66	CACTC
427464	429256	20	89.1	20	70	10	433	22	43	2	30	1.68	CACTCCACTCCACTCCATTC
427631	429256	76	21.7	75	68	10	441	22	43	2	31	1.66	CATTCCATTCCACTCCACTCCATTCCATTCCACTCCATTCCATTCCATTCCATTCCATTCCATTCCATTCCATTC
427576	429256	81	20.8	81	69	9	529	22	43	2	31	1.66	ATTCCATTCCACTCCATTCCATTCCCACTCCACTCCATTCCATTCCACTCCATTCCATTCCACTCCATTCCATTCCATTCC
427631	428222	5	117	5	73	4	346	22	43	1	33	1.61	CATTC
428146	428201	21	2.8	20	88	2	76	21	48	0	30	1.51	CCACTCCACTCCATTCCATC
428306	428429	5	24.4	5	72	6	70	25	37	0	37	1.56	CATTC
428517	428565	5	9.8	5	84	0	62	22	51	2	24	1.59	TCCAC
428631	429240	5	119.8	5	75	7	325	21	48	1	28	1.58	ACTCC
429163	429256	5	18.6	5	72	6	64	20	46	1	31	1.57	TCCAT
429543	429574	10	3.2	10	95	0	55	12	50	9	28	1.71	CCGTTCCACT
429643	429913	5	53.8	5	77	4	204	22	48	1	28	1.59	TCCAC
429624	430019	15	25.9	15	71	8	206	22	45	2	29	1.64	CCATTCCACTCCACT
429602	429913	10	30.9	10	72	4	205	21	48	1	28	1.61	TCCACTCCAC
429756	430068	5	61	5	74	8	146	22	43	1	33	1.62	ATTCC
430151	430335	5	35.8	5	76	8	102	19	42	3	34	1.67	CATTC
430445	430581	5	27.2	5	81	1	148	21	40	1	36	1.63	CATTC
430460	430692	10	23.6	10	68	10	104	21	42	1	34	1.63	CATTCCACTC
430460	430667	15	13.7	15	73	6	132	21	42	1	33	1.64	CATTCCACTCCATTC
430770	431221	5	89.4	5	75	4	208	20	44	2	32	1.65	CATTC
431363	431534	5	34	5	76	5	123	19	38	1	40	1.62	CCATT
431465	431496	16	2.1	15	94	5	55	18	56	0	25	1.42	CACTCCACTCCACTT
431580	432048	15	31.3	15	68	5	169	21	43	1	33	1.63	TCCACTCCATTCCAT
431656	431932	5	54.8	5	72	5	63	21	45	1	31	1.62	TCCAC
431939	431996	31	1.9	30	85	3	80	24	44	1	29	1.63	TCCACTCCAATAAACTCCACTCCATTCTGC
431975	432073	5	19.6	5	70	6	65	19	37	1	42	1.58	TCCAT
432150	433811	5	327.4	5	68	9	302	21	41	3	33	1.7	CCATT
433495	433535	16	2.6	16	88	3	57	14	31	4	48	1.65	CTTCATTCCATTCCGT
434028	434210	5	36.2	5	72	9	68	24	39	1	34	1.65	TCCAT
434134	434186	21	2.6	21	83	16	76	18	43	1	35	1.62	TCCATTCCCATTCCACTCCAT
434275	434323	15	3.3	15	75	11	55	20	34	4	40	1.71	TTCCATTTGACTCCA
434241	434289	25	2	25	83	0	62	16	38	4	40	1.67	TTCATTCCTCTCCATTCGACTCCAC
434323	434475	5	30.6	5	71	10	98	22	51	0	25	1.52	CCACT
434299	434475	25	6.2	30	69	18	92	22	49	0	27	1.54	ACTCCACTCCATTCAACTCCACTCCACTCC
434493	434788	5	58.8	5	70	7	89	17	42	5	34	1.71	TCCAT
435046	435114	25	2.7	25	75	2	75	26	42	2	28	1.7	AATCCAATCCACTCCACTGCACTCC
435121	435357	5	46.8	5	74	5	91	22	43	2	31	1.65	CATTC
435052	435335	15	18.7	15	70	3	111	22	44	2	30	1.65	ATTCCATTCCACTCC
435527	435993	5	92.2	5	71	10	135	19	42	2	35	1.66	CCATT
435517	435559	21	2	21	90	0	68	16	39	6	37	1.75	CTGTTCCAGACCATTCCATTC
436082	437316	5	244.4	5	67	8	235	20	43	2	34	1.65	CATTC
436249	436294	21	2.3	20	84	3	56	23	50	2	23	1.61	CACTCAATTCAACTCCACTC
436308	436395	46	1.9	46	88	0	131	18	48	1	31	1.55	TCCACTCCACTCCACCCCACTCCAATCCACTCCTTTCCATTTGCAC
436477	436531	21	2.7	21	88	2	76	21	41	0	36	1.54	CACTCCATTTCATTTCCACTA
436813	436861	26	1.9	25	87	4	71	20	40	4	34	1.71	TCCTTTTACTCAACTCCAGTCCAAC
437114	437202	46	1.9	46	81	4	108	16	35	5	41	1.72	ACTGCATTCCATTCCACTGCACTTCATTCCACTCCACTCCTTTTTG
437081	437269	81	2.3	81	77	3	184	20	35	3	40	1.7	TCCATTCCATTCCACTCCATTACATTCAACTCTACTCCATTACATTCCATGCCACTTCATTCCATTCCATTCAATTTTCAC
437296	437363	5	13.4	5	75	3	55	17	54	5	22	1.64	ACTCC
437393	437629	10	22.9	10	67	11	84	20	43	2	34	1.64	TTCCACTCCA
437490	437641	5	30.4	5	66	7	67	18	41	2	37	1.64	TTCCA
437491	437544	15	3.6	15	84	0	81	20	37	3	38	1.7	TCCATTCCATTGCAC
437475	437619	30	4.8	30	72	9	105	19	42	2	35	1.66	TCCATTCCACTACATTCCATTCCATTGCAC
437730	438003	5	54.2	5	71	9	126	20	41	2	35	1.66	CCATT
438081	438207	5	25.2	5	79	4	85	18	45	1	34	1.59	CATTC
438270	438372	5	20.4	5	82	2	71	17	44	1	35	1.6	TTCCA
438270	438309	21	1.9	21	94	0	71	12	40	2	45	1.56	TTCCATTCCATTCCATTCCTT
438275	438593	15	21	15	74	4	129	21	43	2	33	1.64	TTCCATTCCACTCCA
438418	438626	5	41.2	5	74	4	105	22	41	1	34	1.63	TCCAT
438709	438930	5	44.2	5	76	7	148	18	34	5	40	1.75	CCATT
438994	439068	10	7.4	10	72	8	62	20	49	0	30	1.49	TTCCACTCCA
438995	439068	20	3.7	20	75	10	69	20	50	0	29	1.49	TCCACTCCATTCCACTCCAC
439101	439130	15	2	15	93	0	51	13	40	3	43	1.6	TTCCATTCCTTTCCA
439147	439294	76	1.9	76	80	10	169	22	37	2	37	1.68	TCCATTCAACTCCACTCCACTCCACTCCACTACATTTCAATTCCATTCAGTTCTTATCAGTTCCATTCCACTAAAT
439289	439417	5	25.2	5	74	7	71	25	47	1	25	1.61	TCCAC
439310	439379	31	2.3	30	85	9	97	27	47	0	25	1.53	CTCCACTCCAATCCATTCAATTCCAATCCA
439208	439451	15	15.9	15	69	5	94	24	42	1	31	1.64	TCCATTCCACTCCAC
439311	439500	5	37.6	5	70	12	66	21	43	2	32	1.64	TCCAT
439581	439713	5	26.2	5	70	11	56	18	43	1	36	1.6	ATTCC
439583	439645	20	3.1	20	79	2	72	12	44	1	41	1.52	TCCATTCCATTCCATTCCAC
439730	439769	21	1.9	21	84	0	53	30	42	0	27	1.56	TCCACCACACTACACTCCATT
439837	439888	5	10.4	5	78	0	50	21	44	0	34	1.52	TCCAT
439844	439895	10	5.2	10	85	0	68	23	46	0	30	1.53	CATTCCACTC
439836	439885	25	2	25	92	0	82	22	46	0	32	1.52	CTCCATTACACTCCATTCCACTCCA
439847	439912	25	2.6	25	83	4	71	21	46	1	30	1.6	TCCATTCCACTCCATTCAACTCCAC
439847	439898	5	10.4	5	76	0	50	21	48	0	30	1.51	TCCAC
440002	440095	10	9.3	10	71	6	73	21	44	1	32	1.59	ACTCCATTCC
439994	440127	10	13.3	10	69	4	54	22	45	1	30	1.61	TCCACTCCAC
440217	440267	21	2.5	20	93	3	84	31	33	0	35	1.58	CCACTCCATTTCAATAAATT
440257	440331	5	14.8	5	73	2	51	21	48	0	30	1.51	TCCAC
440437	441267	5	164.4	5	71	9	238	22	42	3	32	1.69	CCATT
441351	441391	21	2	21	85	9	57	19	31	2	46	1.63	ATTCCATTCCATTTGATTCCC
441423	441475	26	2	26	81	0	61	20	33	0	45	1.52	TTTCACTCCACTCCATTCAACTCCAT
441573	441749	5	35.4	5	75	8	110	21	49	0	28	1.54	CACTC
441475	441742	15	18.5	15	70	13	114	22	45	1	31	1.6	TCCACTCCATTTCAC
441791	441845	5	11	5	76	0	56	20	40	3	36	1.7	TTCCA
441858	441894	5	7.4	5	87	0	56	24	54	0	21	1.45	TCCAC
441905	442097	5	38.2	5	71	8	86	19	39	4	36	1.71	CATTC
441897	442000	20	5.2	19	80	9	109	17	29	7	45	1.76	TTCTGTCGATTCCATTCCA
441897	442000	41	2.6	40	89	4	156	17	29	7	45	1.76	TTCTGTCGCATTCCATTCCATTCTGTTAGATTCCATTCCA
442210	442255	5	9.2	5	80	0	56	21	32	4	41	1.73	ATTCC
442195	442243	20	2.5	20	90	6	73	20	32	4	42	1.71	ATTCCATTCTGTTCCATTCC
442191	442253	15	4.2	15	76	6	56	19	31	4	44	1.71	TTCTATTCCATTCCA
442312	442521	5	41.4	5	74	6	109	21	37	2	37	1.69	TTCCA
442317	442369	26	2	26	85	0	70	20	37	1	39	1.64	TTCCATTCCATTCCATTCCAATCCAA
442312	442370	31	1.9	31	89	0	91	18	38	3	38	1.68	TTCCCTTCCATTCCATTCCATTCCAATCCAA
442389	442615	15	14.9	15	75	8	136	22	44	2	30	1.65	TCCATTCCACTCCAC
442394	442435	21	2	21	90	4	68	23	50	4	21	1.68	TCCACTCCAAATCCACTGCAC
442525	442615	5	18	5	74	10	78	24	50	2	23	1.6	CTCCA
442748	442788	5	8.2	5	83	0	55	24	36	0	39	1.56	ATTCC
443008	443708	5	138.6	5	71	4	195	21	42	2	33	1.68	ATTCC
443010	443706	81	8.6	81	70	6	363	21	42	3	32	1.68	TCCACTCCATTCCATTCCACTCCATTCCATTCCATTCCATTCCATTCCACTCCACTCCACTTCCACTCAACTCCATTCCAC
443210	443267	31	1.9	30	85	3	80	24	46	3	25	1.68	ACTCAAGTCCACTCCACTCCACTCCACTCT
443597	443668	31	2.4	31	88	2	101	20	45	0	33	1.52	TCCACTCCATTTCCACTCAACACCATTCCAC
443870	444133	5	52	5	73	7	174	21	39	3	35	1.72	ATTCC
444211	444419	5	41.4	5	75	7	118	20	42	2	34	1.67	CATTC
444550	444728	5	35.4	5	70	12	98	18	50	3	26	1.64	TCCAC
444665	444742	5	15.4	5	78	5	50	17	47	0	34	1.48	TTCCA
444934	445024	10	9	10	75	1	65	19	42	1	36	1.59	ATTCCATTCC
445155	446105	10	95	10	70	7	311	22	44	2	30	1.66	CATTCCACTC
445328	445361	11	3.2	11	87	8	52	32	41	0	26	1.56	ATTCCACTCCA
445126	446134	81	12.6	81	71	9	419	22	44	2	30	1.66	ATTCCATTCCACTCCATTCCACTCCACTCCACTCCATTCCATTCCACTCCAATTCCACTCCAATCCACTCCACTCCATCCC
445158	446183	5	202.8	5	71	5	268	22	44	2	30	1.66	TCCAC
444905	446134	15	80.7	15	67	10	337	21	44	2	31	1.66	TCCACTCCACTCCAT
446233	446269	5	7.4	5	93	0	65	21	37	2	37	1.68	CATTC
446352	446934	5	115.4	5	73	7	113	20	43	2	33	1.65	TTCCA
446412	446932	10	52.6	10	68	8	170	20	45	2	31	1.64	ATTCCACTCC
446847	446934	31	2.9	31	83	8	101	19	40	3	36	1.68	CTCCACTCCATTCCATTCCATTCCATTCCAC
447047	447567	5	103	5	68	7	138	21	45	3	29	1.69	TCCAC
447988	448035	5	9.4	5	81	4	51	22	45	0	31	1.53	ATTCC
448092	464937	15	1103.1	15	65	12	1184	21	42	4	32	1.71	CCACTCCATTCCATT
448322	451275	10	296.3	10	68	10	751	20	44	2	32	1.65	TCCACTCCAT
448532	448584	21	2.6	21	90	3	81	22	35	1	39	1.65	ATTCCACTTCCATTCCATTCT
448969	449020	21	2.6	20	76	11	54	23	38	1	36	1.66	TTCCATTCCATTCTATACAC
449558	449738	76	2.4	77	80	3	179	18	46	1	33	1.59	CTCTCCACTCCATTTCATTCCACTCCACTGCACTCCTCTCCATTCCACTCCACTCCACTCCAATCCATACCATTCTA
449677	449807	36	3.7	35	75	2	100	25	42	0	31	1.6	TCCACTACAATTCACTCCAATCCATTCCATTCTAC
448083	451233	5	623.8	5	70	6	614	20	44	2	31	1.66	ACTCC
451398	451468	5	14	5	82	2	61	19	49	2	28	1.62	CACTC
451401	451468	10	6.7	10	79	1	73	19	48	2	29	1.63	TCCACTCCAT
451604	451652	25	1.9	25	83	4	62	22	20	12	44	1.84	TTTCATTGAATTGCATTCAAGTCCA
451772	451819	5	9.6	5	81	0	60	20	52	4	22	1.64	TCCAC
451853	453777	10	191.9	10	67	9	391	20	44	3	30	1.67	TCCATTCCAC
452002	453484	5	294.4	5	69	8	232	21	44	2	31	1.66	CATTC
452089	453799	40	42.8	40	67	12	493	20	45	3	31	1.67	ACTCCATTCCATTCCATTCCATTCCACTCCACTCCACTCC
453424	453493	5	13.8	5	83	3	59	18	51	0	30	1.47	CTCCA
453534	453777	5	48.4	5	69	4	96	18	46	4	30	1.67	CACTC
453733	453787	26	2.2	25	86	3	74	18	49	1	30	1.58	TCCACTCCACTCCATTCCAGTCCTA
454039	454278	5	47.4	5	73	5	115	23	42	1	32	1.62	CATTC
454141	454301	86	1.9	86	81	5	200	25	41	1	31	1.66	ATTCCAGTCCATCCCATTACAAATCCACTCCACTCCACTCAATTCCACTCCAATCCACTCCACTACACTCCATTCTGTTTCATTAA
454227	454288	31	2	30	84	3	79	25	41	3	29	1.71	ATTCCAGTCCATCCCACTCCAATCGACTCC
454505	454560	5	11.2	5	84	0	58	21	51	0	26	1.48	CACTC
454761	455638	5	173.4	5	72	5	258	21	44	2	31	1.66	ATTCC
454862	455129	71	3.7	70	80	7	252	20	49	2	26	1.63	ACTCCACTCCACTCCATTCTATTCCACTCCACTCCACCCCACTCCACTCCACTCCACTCCATTCCACTCT
454859	455449	81	7.2	81	69	9	205	21	45	2	29	1.65	TCCATTCCACTCCACTCCATTCCACTCCTCTCCACTCCACTCCACTCCATTCCATTCCACTCCACTCCATTCCACTCCCAT
455713	455770	5	11.6	5	92	0	89	18	44	0	36	1.5	CCATT
455717	455829	5	22.4	5	81	1	64	20	46	0	32	1.57	TCCAC
456168	456217	26	1.9	26	95	0	91	16	38	4	42	1.66	TTCCATTCCATTCCATTCCATTCCGG
456165	456978	5	161	5	71	5	294	21	43	2	33	1.65	CCATT
456687	456924	81	2.9	81	79	3	203	21	44	1	32	1.6	CATTCCACTCCACTCAACTCCACTCCAGTACACTCCATTCCATTCCACTCCTATCCATTCCATTCCATTCCACCTCAATTC
456690	456978	86	3.4	83	76	7	220	20	44	1	33	1.59	TCCACTCACTCCATTCCACTCCACTCCATTTCATTCCATTCTATCCACTCCCTTCCATTCCACTCCATTCCATTCCATTCCAC
457083	457237	10	15.4	10	69	4	69	21	46	1	29	1.62	CCATTCCACT
457510	458595	5	214.6	5	69	7	310	20	42	2	34	1.67	CCATT
457985	458111	56	2.3	56	83	6	161	20	45	0	33	1.51	TCCATTCCATTCCATTTCTATTCCACTCCAATCCACTCCATTCCACTACATTCCAC
457985	458189	61	3.4	58	77	6	142	18	45	1	34	1.61	TCCATTCCATTCAACTCCACTCCAATCCACTCCATTCCACTCCTCCATTCCATTCCAT
458213	458579	81	4.5	81	75	5	211	21	42	2	33	1.66	CCATTTCCACTCCACTCCAATGCATTCCATTCCACTCCATTCCAATACAATCCATTACATTCCACTCCACTCCACTCAATT
458276	458597	81	4	81	75	7	285	21	43	2	32	1.64	ACTCCACTCCATTCCATTCCATTTCCACTCCTCTCCATTCCATTCCGATCCACTCCATTCCACTCCACTCCATTCCACTCA
458645	458703	5	11.8	5	80	7	66	18	54	1	25	1.53	CACTC
458990	459082	5	18.4	5	74	2	60	23	44	1	31	1.61	CCATT
459141	459260	5	23.8	5	75	1	69	21	44	0	33	1.58	TCCAT
459490	459643	86	1.8	83	81	9	188	22	44	1	31	1.61	TCCACTCCACTCCATTCCACTCCAACTTCACTCCACCTATAACTCCATTCCACTCCAATACACTCCATTCTATTTCCCTTCAC
459137	461469	76	31.2	74	68	12	470	21	44	2	30	1.66	CCACTCCATTCCATTCCACTCCTCTCCATTCCACTCCACTCCATTCCATTCATTCCACTCCATTCCATTCCACT
459212	461456	5	443.8	5	71	5	606	21	44	2	30	1.66	TCCAC
460175	460403	81	2.8	81	78	2	219	22	47	1	28	1.59	CATTCCACTCCAATACACTCCAATCCACTCCACTCCACTCCACTTCATTCCAATCCACTCCACTCCACCCCTACTAAACTC
460374	460423	16	3.2	16	85	2	66	18	46	2	34	1.6	TTCCACTCTACTCCAT
460785	460834	26	1.9	26	95	0	91	22	46	4	28	1.7	TCCATTCCAGTCCACTACACTCCATT
460951	460980	16	1.9	15	93	6	51	33	43	3	20	1.68	CTACACTACACTACG
461018	461425	81	5.2	80	75	13	251	20	46	0	32	1.58	TCCACTCCACTCCACCCTATCCATTCCACTCCATTTCCACTCCACTCCACTCCACTCCATTCTATTCCACTCCATTCCAT
461351	461401	26	2	26	88	0	75	21	39	0	39	1.54	TTCCACTCCATTCTACTCCAATCCAT
457510	467686	10	1007.3	10	66	11	1103	21	42	4	31	1.71	CCATTCCACT
461594	461665	5	14	5	75	2	63	19	55	2	22	1.56	CACTC
461865	464937	5	602.2	5	69	8	534	21	42	3	32	1.7	CATTC
461913	461969	26	2.2	26	84	3	71	28	43	0	28	1.55	TCCACTTCCACTCCACTAAACTCAAC
461873	463027	81	14.4	80	69	9	363	21	43	3	31	1.69	TCCACTCCACTCCACTCCATTCCATTCCATTCCATTCCATTCCACTCCATTCCACTCCATTCCACTCCATTCTCTCCCAC
463521	463595	31	2.5	31	95	2	134	20	45	2	32	1.65	CATTCCATTCCATTTCCACTGCACTCCACTC
463504	463691	86	2.2	86	83	1	225	21	42	1	34	1.63	TCCATTCCATTCAATTTCATTACATTCCATTCCACTCCACTCCACTCCACTACACCTCCATTCCACTCCACTCCACTCCACTCCAC
463526	463742	86	2.6	82	78	5	222	22	41	2	33	1.66	CATTCCATTCCACTGCACTCCACTCCATTACATTCTATTCCACTCCATTCCACTCCACTCCACTCCACTACATTCAATTTGA
463798	464202	162	2.5	162	78	4	404	20	41	4	32	1.73	CCACTCCACCTCCAATCCACTCCAATCCATTCCATTCCATTCCACTCCAATCCATTCCATTCCACTCCATTCCAGTCCACTCCACTCCACCACCACTCAACTCCATTTCATGCCATTCTGCTCCACTCAACTCTAATCCACTCCACTGTAATTCATTCAATT
464167	464555	81	4.9	80	75	8	233	19	44	2	33	1.62	TCCATTCCACTCCTTTCCTCTCCATTCCATTCCATTCCATTCCATTCCCACTCCATTCCACTCCATTCCACTGCTTCCCT
464312	464827	81	6.5	78	69	14	204	20	47	1	30	1.61	TCCATTCCACTCCACTCCATTCCACTCCATTCCATTCCACTCTACTACACTCCACACTCCAACTCCACTCCATTCCAC
465022	465099	5	15.6	5	74	10	61	17	19	16	46	1.85	ATTGC
465022	465084	25	2.5	25	81	0	72	15	20	15	47	1.82	ATTGCATTGCATTCTATTCCTTTGC
465277	465396	5	23.8	5	76	5	62	18	45	4	31	1.68	TCCAT
465135	465426	15	19.9	15	65	6	96	20	46	4	29	1.69	TCCATTCCACTCCAT
465346	465564	5	43.2	5	73	2	114	24	46	3	26	1.68	ACTCC
465721	465811	5	18.2	5	71	8	51	21	40	1	36	1.61	CCATT
465775	465808	15	2.3	15	94	0	59	23	44	0	32	1.54	TCCACTCCATTACAT
465866	465913	5	9.6	5	95	0	78	18	37	0	43	1.51	TCCAT
466017	466055	15	2.6	15	84	8	53	23	23	10	43	1.84	CATTGCATTAGATTC
466060	467520	5	287.8	5	71	7	553	20	47	2	29	1.64	TCCAC
466086	467576	81	18.4	81	70	7	440	20	47	2	29	1.64	TCCACTCCATTCCATTCCACTCCACTCCACTCCAATCCACTCCACTCCACTCCACTCCAATCCATTTCCACTCCATTCCAT
467308	467503	46	4.3	44	75	7	164	21	49	1	28	1.56	ACTCCACTCCATTCCATTCCACTCCACTCCACTCCATCCAATCT
467310	467579	5	53.4	5	72	6	96	20	47	0	31	1.56	TCCAT
467614	467681	25	2.7	25	73	8	68	19	48	2	29	1.63	CCATTCCACTCCATTCCACCTAATT
466082	467686	15	106.2	15	69	9	469	20	46	2	30	1.64	CCACTCCATTCCATT
467779	467953	5	34.2	5	71	6	73	21	42	0	36	1.57	CATTC
468037	468109	5	14.4	5	81	2	83	21	19	17	41	1.91	TTGCA
468262	468420	5	31.6	5	79	3	68	19	45	3	31	1.66	CCACT
468296	468484	15	12.5	15	69	2	108	19	41	2	36	1.65	TCCATTCCATTCCAT
468534	468564	5	6.2	5	92	0	53	22	38	0	38	1.54	TCCAT
468661	469026	5	72.2	5	70	9	89	20	47	1	29	1.61	CATTC
468671	469026	10	34.7	10	73	7	196	20	47	1	29	1.61	CCATTCCACT
468715	468765	21	2.5	21	90	3	77	19	49	1	29	1.6	TCCACTCCATCCCCATTCCAT
468675	469022	15	23.3	15	74	8	237	20	47	2	29	1.61	TCCACTCCATTCCAC
469102	469272	5	33.8	5	68	6	76	20	40	1	36	1.63	CATTC
469374	469800	5	84.4	5	70	11	165	18	40	4	36	1.7	TTCCA
470063	470159	5	19.2	5	91	2	149	19	38	0	42	1.52	TCCAT
470264	470440	5	35	5	71	4	95	19	35	5	39	1.74	TTCCA
470422	470516	10	9.4	10	74	11	86	21	49	3	26	1.64	TCCATTCCAC
470296	470581	15	19.2	15	68	11	86	19	42	3	34	1.67	TCCATTCCATTCCAC
470422	470517	5	19	5	70	10	52	20	50	3	26	1.63	TCCAC
470679	470874	5	38.8	5	71	11	123	19	50	2	28	1.59	CACTC
471017	471054	5	7.6	5	93	0	67	18	42	0	39	1.5	CCATT
471021	471228	10	20.6	10	68	5	51	17	45	2	34	1.62	TCCATTCCAC
471097	471130	15	2.3	15	90	10	52	14	47	5	32	1.69	TCCACTCCATTCCTG
471193	471226	15	2.3	15	90	10	52	17	44	0	38	1.49	TCCACTCTATTCCAT
471306	471392	5	17.2	5	78	2	75	20	40	2	36	1.65	CCATT
471585	471896	5	61.8	5	75	5	216	21	49	1	28	1.58	TCCAC
471977	472150	5	34.4	5	77	2	96	20	45	4	30	1.69	CCATT
472231	472282	20	2.6	20	84	6	61	15	28	5	50	1.67	TTCCATTGCATTTCATTCCA
472244	473301	5	206.6	5	70	10	221	21	41	3	33	1.69	CATTC
472413	472604	76	2.5	76	84	5	228	20	44	2	32	1.65	TCCATTCCATCCCATTCCATTCCGCTCCATTCCACTCCATGCTACTGCACACCAATCCACTCAACTTCCATTCCAT
473384	473467	20	4.2	20	83	8	89	23	30	3	41	1.71	TTCCATTGCATTCCATTCCA
473413	473466	21	2.6	21	91	8	85	27	33	0	38	1.57	ATTCCATTCCATTTCCAATAC
473413	473485	20	3.6	20	85	7	94	31	31	1	35	1.67	ATTCCATTCCATTCCAATAA
473384	473467	5	16.6	5	77	2	78	23	30	3	41	1.71	TTCCA
473491	473595	5	20.8	5	73	5	59	23	46	1	27	1.63	TCCAC
473663	473702	16	2.6	16	84	15	57	15	45	2	37	1.59	TCCATTCCATTTCCTC
473537	473726	15	12.5	15	69	8	80	18	48	2	30	1.62	TCCACTCCATTCCAC
473869	474005	5	27.2	5	87	4	150	21	40	1	36	1.62	ATTCC
474219	474438	5	43.4	5	76	2	179	20	52	2	24	1.58	CACTC
474146	474438	81	3.6	81	78	2	248	20	48	3	27	1.64	TCCACTCCACCCCACTCCACTCCACTCCAACCCCACTCCACTCCATTCCACTCCATTCCATTCCACTCCATTGCACTGCAC
474207	474438	36	6.4	35	75	6	149	20	51	2	25	1.6	TCCACTCCATTCCACTCCACTACACTCCACTCCAC
474321	474465	66	2.2	66	81	2	157	22	47	1	28	1.6	ACTCCACTCCATTCCAACTCCACTCCACTCCACTCCACTCCACTACACTACATTCAACTACACTCT
474557	474722	5	32.8	5	75	3	82	21	44	3	31	1.67	TTCCA
474823	475147	5	64.4	5	67	11	72	20	41	2	35	1.65	TTCCA
474920	475130	10	21.4	10	68	10	94	19	46	1	32	1.59	TCCATTCCAC
474918	475107	71	2.7	71	79	6	206	19	46	1	32	1.59	ATTCCATTCCACTACATTCCACTCCACTCCACTCTACTCCACTCCACTCCACTCCATTCAACTCCATTCCC
474841	475145	15	19.8	15	68	12	120	20	42	1	34	1.64	CATTCCATTCCACTC
475227	475284	5	11.6	5	88	0	80	18	43	5	32	1.73	CCATT
475236	475304	15	4.6	15	83	0	75	18	44	5	30	1.73	TCCATTCCATTCCAC
475236	475354	5	23.6	5	78	1	58	20	44	4	31	1.7	TCCAC
475389	475427	15	2.6	15	83	0	51	20	48	7	23	1.75	CCACTCCACTGCACT
475574	475618	20	2.3	20	84	0	54	22	40	2	35	1.66	CATTCGACTCCACTCCAATC
475582	475710	5	25.6	5	87	1	123	14	40	6	38	1.71	TCCAT
475790	475845	15	3.7	15	79	18	62	16	35	5	42	1.7	TTCCATTCCAGTTCT
475806	476069	5	52.6	5	76	9	144	18	48	1	32	1.57	TTCCA
475832	476066	5	46.8	5	79	5	188	19	49	0	30	1.54	TCCAC
476182	476227	21	2.3	20	88	3	65	21	50	2	26	1.6	CACTCTACTACACTCCACTC
476171	476281	15	7.3	15	73	6	71	23	44	1	30	1.64	CCATTCCACTCCACT
476159	476332	76	2.3	75	81	6	183	21	43	3	31	1.7	TTCCATTCCATCCCATTCCATTCACTCCATTCCACTCCACCTCCACTCTACTACACTCCACTCCACTCAAATCCA
476192	476279	5	17.4	5	80	6	52	23	47	1	27	1.59	CACTC
476292	476358	5	13.6	5	76	3	64	19	41	2	35	1.67	TCCAT
476231	476358	29	4.1	30	70	15	89	20	41	3	34	1.71	TCCATTCCATTCCACTCCATTGCATACCAT
476467	476523	25	2.3	24	88	11	80	22	36	3	36	1.72	CATTCCATTGCATCCCATTCCATT
476467	476523	5	11.4	5	76	0	60	22	36	3	36	1.72	CATTC
476571	476982	10	41.9	10	69	11	154	19	48	2	29	1.62	TCCATTCCAC
476571	476666	5	19	5	71	6	50	25	48	2	23	1.61	TCCAC
476721	476982	15	17.7	15	76	9	225	17	51	1	29	1.56	ATTCCACTCCACTCC
476723	476982	5	51.8	5	75	6	195	17	51	1	28	1.56	TCCAC
477303	477359	10	5.6	10	78	12	53	21	29	3	45	1.68	CCATTCTATT
477314	477354	21	2	21	95	0	73	19	34	2	43	1.64	CATTCTATTCCATTCCATTCC
477314	477361	5	9.4	5	77	4	51	22	33	2	41	1.66	CATTC
477303	477361	15	3.9	15	80	4	55	22	30	3	44	1.69	CCATTCTATTCCATT
477343	477642	10	29.7	10	68	9	81	22	44	4	29	1.71	TCCATTCCAC
477371	477487	5	23.2	5	74	5	56	25	45	3	25	1.69	ACTCC
477535	477642	5	21.4	5	77	9	76	18	47	2	31	1.63	TCCAT
477706	477751	21	2.1	23	88	8	69	21	32	2	43	1.65	CATTTTATTTCACCATTCCAGTC
477718	477907	5	37.4	5	71	7	78	18	45	2	33	1.62	CCATT
477778	477897	10	11.9	10	77	5	89	19	48	0	31	1.55	TCCACTCCAC
477739	477901	15	10.8	15	73	9	107	19	47	1	31	1.6	CCATTCCATTCCACT
477984	478111	5	25.4	5	71	4	69	21	40	3	34	1.71	CATTC
478193	478380	5	37.2	5	73	8	58	20	48	2	28	1.63	CATTC
478203	478583	15	24.7	15	70	9	158	21	46	2	29	1.65	CATTCCACTCCACTC
478394	478547	5	30.6	5	68	6	69	24	46	3	26	1.68	TCCAC
478457	478513	25	2.2	26	93	3	98	28	42	3	26	1.72	ACTCCACTCCAATTACATTAAGCTCC
478551	478594	15	3	15	90	3	63	15	43	0	40	1.47	TCCATTCTATTCCAC
478660	478851	5	38	5	71	4	80	16	42	2	38	1.62	CCATT
478962	479188	5	45	5	78	5	125	18	44	3	33	1.65	CATTC
479041	479324	76	3.7	75	76	3	239	19	47	2	29	1.64	TCCATTCCACTCCACTCCACTCCACTCCACTCCACTCCACTCCACTCCATTCCATTCCATCCCATTCCATTCACC
479061	479233	5	34.2	5	72	6	98	19	51	2	26	1.61	TCCAC
479304	479377	5	14.6	5	75	13	53	17	41	4	36	1.68	TCCAT
479454	479773	5	63.4	5	67	10	62	21	44	3	31	1.68	CCATT
479458	479773	15	21.5	15	65	13	86	21	43	3	31	1.68	TCCATTCCATTCCAC
479850	480022	5	34.2	5	70	9	82	17	43	1	36	1.6	CCATT
479881	480032	15	10	15	73	11	94	19	46	1	32	1.58	CATTCCATTCCACTC
479884	480064	15	12.3	15	70	12	88	19	46	2	31	1.62	TCCATTCCACTCCAC
479884	480065	5	36	5	70	8	64	19	47	2	31	1.61	TCCAC
480076	480124	5	9.6	5	80	4	53	20	40	2	36	1.64	TCCAT
480204	480279	5	15	5	76	2	62	18	38	2	40	1.65	TTCCA
480428	480476	15	3.3	15	82	8	55	20	36	0	42	1.52	TCCATTCTATTCTTC
480513	480556	5	8.8	5	82	0	52	15	38	4	40	1.68	TTCCA
480858	480890	5	6.6	5	92	0	57	15	42	0	42	1.46	TCCAT
480982	481054	5	14.6	5	80	5	58	19	50	1	28	1.56	CCATT
481197	481246	5	9.8	5	80	4	55	22	52	0	26	1.48	CACTC
481197	481246	21	2.5	20	83	6	64	22	52	0	26	1.48	CACTCCACTCCACTCCAATC
481419	481499	5	16	5	81	2	72	20	35	3	39	1.71	TTCCA
481479	481582	41	2.6	41	84	4	131	24	39	2	33	1.7	ATTCCACTCCACTCCACTCCACTATCATTACATTAAATCTG
481562	481749	5	37.2	5	68	6	83	19	48	2	29	1.61	TCCAC
481879	481939	10	6.1	10	76	0	59	21	45	1	31	1.61	ATTCCACTCC
482063	482259	5	39	5	74	9	87	18	45	2	32	1.63	ATTCC
482063	482466	10	40.4	10	69	9	153	19	47	1	30	1.6	ATTCCACTCC
482278	482436	5	31.6	5	75	6	133	20	53	0	26	1.46	TCCAC
482063	482422	15	23.7	15	73	9	212	19	48	1	30	1.6	ATTCCACTCCACTCC
482440	482487	20	2.5	20	86	3	71	20	37	0	41	1.53	TCCATTCCATTCCATTACTC
482555	482725	5	33.8	5	68	12	55	20	41	4	33	1.71	CATTC
482568	482700	15	8.7	15	70	12	83	19	44	3	33	1.66	TCCATTCCACTCCAC
482804	482953	5	29.6	5	78	2	120	24	42	1	32	1.63	CCATT
483109	483159	10	5.1	10	76	9	50	21	45	5	27	1.75	TCCATTCCAC
483299	483404	5	21	5	74	1	59	15	41	5	37	1.7	CCATT
483303	483360	26	2.3	26	81	3	73	12	37	8	41	1.73	TCCATTCCATTCTGTTCCATTCCACC
483329	483377	20	2.5	20	89	0	71	14	36	6	42	1.7	TCCATTCCATTCTGTTCCAT
483299	483401	30	3.4	31	72	1	75	14	42	5	36	1.7	CCATTCCATTCCGTTCCATTCCATTCCACCT
483425	483600	5	34.8	5	72	6	77	21	47	5	25	1.72	TCCAC
483409	483463	25	2.2	25	80	6	58	25	41	3	29	1.72	CTCCATGTCATTACAATCCAATCCA
484018	484071	20	2.7	20	91	2	81	20	42	5	31	1.75	TCCATTCCATTCCACTGCAT
484151	484374	5	44.6	5	76	7	134	21	41	1	34	1.64	TCCAT
484455	485504	5	207.4	5	73	5	318	20	45	2	31	1.64	TCCAC
484452	485658	20	59.8	20	69	10	409	20	45	2	31	1.65	CATTCCACTCCATTCCACTC
484454	484663	81	2.6	81	82	0	222	22	45	1	30	1.61	TTCCACTCCCATTCCATTCCATTCCACTCCAATCCACTTCACTCCACTAAACTCCACTCCAATCAACTCCATTCCACTCCG
484494	485658	81	14.4	81	72	7	506	20	45	2	31	1.65	ATTCCACTCCATTCCATTCCACTCCACTCCACTCCATTCCATTCCATTCCCACTCCACTTCACTCCACTCCATTCCATTCC
485230	485380	66	2.3	66	94	2	259	13	50	3	33	1.58	TCCACTCCACTCCACTCCAGTCCTTTCCATTCCCTTCCATTCCCTTCCATTCCTTTCCCACTCCGA
484494	485659	5	230.4	5	72	9	297	20	45	2	31	1.65	ATTCC
485747	485788	14	3	14	80	10	50	23	38	0	38	1.55	CATTCCATTTCCAC
485779	485918	15	9.3	15	70	7	77	19	47	3	29	1.66	TCCACTCCATTCCAC
485818	485950	66	2	65	82	4	160	15	45	4	35	1.66	TTCCACTCCACTCCACTCCACTCCATTCCAGTCCATCTCCACTCCTCTCCAGTCCATCCCTTTCT
485760	485918	10	15.8	10	71	3	68	20	46	3	30	1.66	CCATTCCACT
485895	485947	26	2.1	25	85	3	70	15	45	3	35	1.64	TCCACTCCACTCCAGTCCATTCCTT
486020	486162	5	28.4	5	87	1	151	19	43	2	34	1.63	CCATT
486344	486412	35	1.9	36	85	2	95	13	44	1	40	1.52	TCCACTCCACTTCATTCCATTCCACTCCCTTTCCTC
486499	486615	25	4.7	24	74	12	83	17	43	1	36	1.6	CCATTCCATTCCATTCCACTCCCT
486577	486615	20	2	20	89	0	60	20	38	2	38	1.66	ACTCCATTCCATTACATTCT
486693	486752	5	11.8	5	75	3	57	25	36	3	35	1.72	CCATT
486848	486995	5	29.2	5	70	5	64	23	45	3	27	1.68	TCCAC
487018	487950	5	184.2	5	70	8	292	21	43	2	32	1.65	ATTCC
486901	487990	81	13.5	81	71	7	407	21	43	2	32	1.65	CACTCCATTCCACTCCATTCCATTCCATTCCACTCCATTCCATTCCATTCCATCCCATTCCACTCCATTCCACTCCAATTC
487187	487668	71	6.9	70	73	9	284	22	45	1	30	1.6	TCCACTCCATTACACTCCATTCTACTCCACTCCACTCCATTCCACTCCATTCCACTCCATTCCACTCCAC
487313	487610	86	3.4	87	78	8	266	23	43	1	31	1.62	CTCCATTCCATCTACACTCCACTCCATTCCATTCCATTCCACTCCATTCAACTCCATTCTAATTCCATTCCATTCCATTCCACTACA
486904	488088	20	58.5	20	68	9	249	21	43	2	32	1.64	TCCATTCCACTCCAATCCAT
487965	488157	5	38.2	5	70	2	62	19	46	2	32	1.61	ACTCC
488132	488174	20	2.2	20	83	8	52	27	44	4	23	1.73	ACTCCAGTACACTCAACTAC
488403	488463	5	12.2	5	79	6	70	19	40	1	37	1.62	CATTC
488540	488723	5	36.4	5	78	10	88	20	46	1	30	1.6	CCATT
488540	488718	10	17.7	10	75	9	112	21	46	1	30	1.58	CCATTCCACT
488553	488710	81	2	81	87	5	230	21	46	1	30	1.59	TTCCATTCCATATCATTCCATTCCACTCCACTCCACTCCAACTCCACTCCACACCACTCCTGTCCATTCAATTCCACACCT
488805	488888	5	16.6	5	74	4	53	21	41	2	34	1.66	CCATT
488968	489148	5	35.8	5	77	6	123	18	46	0	34	1.54	CCATT
489248	489405	5	31.2	5	79	8	142	18	43	0	37	1.56	CATTC
489484	490227	5	147	5	74	5	276	21	43	2	32	1.64	ATTCC
489541	490248	81	8.9	81	72	8	335	21	44	1	31	1.62	ACCATTCCACTCCATTCCACTCCAACTCCATTCCACTCCACTCCACTCCATTCCATTCTACTCCATTCCATTCAATTCCCT
489817	490273	76	6	75	74	9	302	21	45	1	32	1.6	CATTCCATTCCATTCCACTCCACTCCTCTCCACTCCACTCAACTCCATTCCATTCCATTCCATTCCACTCCACTC
489533	490389	5	169.2	5	73	5	259	22	45	1	30	1.63	CACTC
489533	491768	15	146.5	15	68	8	353	21	43	3	32	1.69	CACTCCACTCCATTC
490502	490535	5	6.8	5	89	0	50	17	55	0	26	1.42	TCCAC
490642	491076	5	86	5	75	6	178	20	44	2	32	1.63	CCATT
491158	491741	5	116	5	72	10	161	20	45	2	31	1.65	TTCCA
491486	491534	21	2.4	20	83	6	62	24	46	4	24	1.69	ACTCCACTACAGTCCACTCA
491250	491777	5	104.8	5	73	6	287	20	48	2	29	1.61	TCCAC
489542	491781	10	221.2	10	67	11	409	21	43	3	32	1.69	CCACTCCATT
491796	491832	15	2.4	16	78	13	51	18	37	0	43	1.51	CACTCCATTCCTTTAT
491983	492328	5	68.2	5	72	7	196	20	50	2	26	1.6	TCCAC
492044	492112	36	1.9	36	90	0	111	18	52	0	28	1.46	TCCACTCCACACCACTCCATTCCATTCCACTCCCAT
491983	492356	76	4.9	75	71	10	245	20	50	2	27	1.6	TCCACTCCACTCCACTCCATTCCACTCCACTCCACTCCATTCCATTCCACTCCATTCCACTCCACTCCTCTCCAC
492036	492366	81	4.2	80	72	10	241	20	49	1	28	1.58	CATTACACTCCACTCCACTCCACTCCACTCCACTCCACTCCATTCCACTCCACACATTCCATTCCATTCCACTCCACTCT
491948	492356	15	26.9	15	69	10	170	20	48	2	28	1.61	TCCATTCCACTCCAC
492330	492374	5	9	5	80	0	54	17	37	2	42	1.62	CATTC
492481	492588	5	21.4	5	72	9	58	18	43	2	35	1.65	CCATT
492494	492622	15	8.5	15	72	8	73	20	45	3	31	1.66	TTCCACTCCACTCCA
492494	492622	10	12.8	10	74	8	55	20	45	3	31	1.66	TTCCACTCCA
492886	493048	5	32.4	5	74	3	85	19	45	3	32	1.65	TTCCA
492886	493046	20	8.3	20	70	10	100	19	45	3	31	1.65	TTCCACTCCACTCCATTCCA
492887	493048	25	6.4	25	77	4	155	19	45	3	32	1.65	TCCATTCCATTCCATTCCACTCCAC
493228	493438	5	41.8	5	72	9	115	19	50	1	27	1.58	TCCAC
493180	493499	10	32.1	10	73	6	121	19	47	1	30	1.6	ACTCCATTCC
493410	493514	5	20.8	5	91	1	138	16	41	1	40	1.59	TCCAT
493628	493720	5	18.4	5	78	6	62	21	49	0	29	1.5	CACTC
493616	493720	15	7.3	15	70	18	71	20	47	0	31	1.51	TCCACTCCATTCCAC
493837	493918	5	16.2	5	76	2	74	20	31	7	40	1.8	CATTC
493942	493972	15	2.1	15	93	0	53	19	48	0	32	1.49	TCCACTCCACTCTAC
494116	494157	15	2.8	16	89	7	61	21	42	0	35	1.53	CATTCCATTCCAATCC
494238	494359	5	24	5	81	6	57	22	40	2	34	1.68	CCATT
494300	494617	5	63.2	5	78	6	203	21	48	1	28	1.59	CACTC
494751	495120	5	73.2	5	72	7	147	20	43	2	32	1.67	CATTC
494779	495106	71	4.6	70	76	7	268	20	45	3	30	1.66	TCCATTCCATTCCATCCCATTCCATTCCTTCCATTCCACTCCACTCCACTCCACTCCACTCCACTCCACC
495197	495650	5	90	5	72	9	118	20	46	1	30	1.62	CCATT
495197	495639	15	28.3	15	73	12	223	21	47	1	29	1.61	CCATTCCATTCCACT
495388	495553	66	2.5	64	79	5	172	21	48	1	27	1.6	CCACTCCACTGCACTCCACTCCATCCATTCCACTCCAATCCACTTCACACCATTCCAAACCCTT
495246	495582	35	9.8	36	70	15	142	21	48	1	28	1.6	TTCCACTCCACTCCACTCCACTCCATTCCAAACCAC
495727	495832	5	21	5	74	1	68	19	39	0	39	1.58	CCATT
495922	495960	19	2.1	19	85	0	51	12	33	7	46	1.71	CTTTCCATTCCATTCCATT
496332	496536	5	40.4	5	78	4	124	20	46	1	31	1.61	CCATT
496614	496735	5	24.2	5	74	1	55	20	44	2	32	1.65	CATTC
496632	496689	10	5.8	10	81	0	71	20	51	1	25	1.57	TCCACTCCAC
496617	496665	15	3.3	15	88	0	62	18	48	6	26	1.71	TCCATTCCACTGCAC
496617	496706	20	4.4	20	78	1	81	20	47	3	28	1.65	TCCACTCCACTCCATTCCAC
496813	496979	5	33	5	78	2	82	19	41	4	35	1.71	CATTC
496830	496903	15	4.9	15	90	3	112	13	33	6	45	1.7	TTCCATTCCATTCTG
496818	496904	15	5.7	15	87	2	102	13	36	5	43	1.68	CATTCCATTCCGTTC
496877	497137	81	3.2	79	76	5	247	21	48	1	28	1.59	TCCATTCCATTCCATTCCTTCCATTCCACTCCACTCAACTCCATTCAACTCCACTCCAACTCACTCCACTCCACTCCAC
496897	497138	5	47.8	5	74	5	155	23	48	0	27	1.56	TCCAC
497110	497156	5	9.4	5	84	9	51	23	40	0	36	1.55	TCCAT
497234	497325	5	18.2	5	71	6	69	18	43	2	35	1.62	CCATT
497234	497380	15	9.3	15	70	15	73	22	42	2	33	1.65	CCATTCCACTCCATT
497537	497573	15	2.5	15	95	0	65	21	32	8	37	1.83	ATTCCATGGCATTCC
497546	497618	5	14.4	5	79	2	83	23	36	2	36	1.69	CATTC
497747	498145	5	78.8	5	71	8	180	19	48	2	28	1.62	TCCAC
497549	498149	15	40.5	15	71	13	217	21	45	2	30	1.65	TCCATTCCACTCCAC
497549	498145	10	58.9	10	70	6	146	21	45	2	30	1.65	TCCATTCCAC
498337	498455	10	11.8	10	75	1	94	20	46	4	29	1.69	TCCATTCCAC
498556	498696	5	28	5	72	4	86	20	38	4	36	1.75	TTCCA
498591	498711	10	12	10	73	7	66	21	42	2	33	1.66	TTCCACTCCA
498843	499065	5	44	5	70	7	110	20	50	2	26	1.6	ACTCC
499031	499084	25	2.1	26	86	3	74	12	53	3	29	1.56	CTCCACTCCCTTTCCACTCCTCTACA
499118	499172	25	2.2	26	90	3	85	21	50	0	27	1.49	TCCACCTCCACTCCACTCCATTACAT
499157	499194	20	1.9	20	94	0	67	23	39	0	36	1.55	ACTCCATTCCATTCCATTAA
499273	499460	5	37	5	77	5	135	21	42	1	34	1.62	CCATT
499562	499914	5	69.8	5	69	9	117	19	41	5	33	1.75	TTCCA
499592	499715	66	1.9	66	81	6	153	20	40	6	33	1.78	TTCCAATGCATCCGAGTCCATTCCACTCCATTTCCAATCCTCTCCACTCCACTACACTGAGGTACG
499835	499875	16	2.6	16	88	3	57	19	48	4	26	1.69	TTCCACTCCACTCCAC
500004	500417	5	81.8	5	72	7	183	22	42	1	34	1.62	TTCCA
500482	500743	5	52.2	5	70	8	111	18	44	1	35	1.61	CATTC
500556	500605	26	1.9	26	83	0	64	16	44	2	38	1.59	CTTTCCAGTCCACTACACTCCACTTT
500676	500761	15	5.7	15	83	5	102	16	40	1	41	1.55	TCCATTCCATTCCTT
500881	501256	5	74.2	5	68	11	77	19	42	3	34	1.69	CATTC
501331	501558	5	45	5	70	7	93	18	44	2	34	1.62	CCATT
501673	502068	5	78.2	5	72	12	146	21	40	3	34	1.71	CATTC
502161	502375	5	42.4	5	84	4	234	20	40	2	36	1.66	TTCCA
502496	502525	15	2	15	100	0	60	6	40	13	40	1.71	GTTCCATTCCGTTCC
502525	502572	10	4.8	10	89	0	78	22	56	0	20	1.43	CCACTCCACT
502525	502572	15	3.2	15	87	0	78	22	56	0	20	1.43	CCACTCCACTCCACT
502687	502812	5	25	5	86	1	153	19	36	4	39	1.72	TTCCA
502728	502822	15	6.3	14	87	7	55	18	44	0	36	1.51	TCCATTCCACTCCC
502935	503111	5	35	5	72	8	72	18	50	1	29	1.54	CTCCA
502935	503080	30	5	30	72	9	113	18	49	1	30	1.56	CTCCACTCCACTTCATTCCACTCCATTCCA
503179	503236	5	11.6	5	86	0	53	20	43	1	34	1.62	TCCAT
503610	503797	5	37.4	5	73	7	103	21	43	1	33	1.62	CCATT
503739	504265	179	2.9	176	75	10	500	21	37	8	33	1.84	TTCCACTCCACTCCACTCCAATCCATTCCATTCCATTCTACTCCATTCAATTCCATTCCTTTCTTTTCACAGGATCTCACTCTGTCACACAGGCTGTGTGCAGTGGCACAATCTCAGCTCACATTTCTTTTCACCATTCCATTCCATTACATTCCACTCAACTCCACTCCACTCAA
503874	503979	5	21	5	75	1	59	23	40	1	33	1.66	CCATT
504093	504127	10	3.5	10	88	0	52	20	57	5	17	1.6	TCCACTGCAC
504100	504131	15	2.1	15	94	0	55	21	62	3	12	1.43	CACTCCACTCCACCC
504124	504166	21	2	21	86	0	59	18	51	2	27	1.59	CCACCCCATTCAATTCCATTC
504243	504465	5	44.2	5	77	3	106	19	42	3	34	1.67	CCATT
504243	504459	15	14.3	15	76	3	139	19	42	3	34	1.67	CCATTCCACTCCATT
504550	504623	5	14.8	5	85	5	60	20	29	9	40	1.84	CATTG
504549	504627	15	5.3	15	82	0	68	20	31	8	39	1.83	CCATTGCATTGCATT
504575	504675	5	20.2	5	83	8	80	19	35	8	35	1.83	CATTC
504585	504675	25	3.7	24	80	5	92	19	37	7	35	1.81	CATTCCATTCCATTCCATCCACTC
504752	504955	5	40.4	5	75	3	59	20	46	2	30	1.65	CCATT
504761	504898	15	9.1	15	70	6	71	18	50	2	28	1.59	TCCATTCCACTCCAC
504771	504941	20	8.4	20	70	5	110	19	47	3	28	1.66	TCCATTCCACTCCACTCCAC
504793	504863	25	2.8	25	82	0	79	16	52	4	26	1.63	CCACTCCACTCCACTCCATTCCAGG
504761	504955	15	12.9	15	69	6	70	19	46	3	30	1.65	TCCATTCCATTCCAC
505052	505101	20	2.5	20	83	0	64	24	46	4	26	1.7	TCCATTCCACTGAACTCCAA
505226	505400	5	34.6	5	76	2	71	16	46	4	33	1.66	TCCAT
505261	505400	10	13.8	10	79	3	100	17	50	2	29	1.61	TCCATTCCAC
505278	505365	15	5.8	15	93	1	140	20	57	0	21	1.4	CCACTCCACTCCACT
505499	505636	5	27.2	5	74	8	91	21	44	0	34	1.52	ATTCC
505501	506059	15	36.5	15	69	13	165	20	44	1	33	1.61	TCCATTCCATTCCAC
505501	506059	10	54.8	10	70	10	141	20	44	1	33	1.61	TCCATTCCAC
505879	506055	5	35	5	81	5	61	20	46	1	31	1.58	CTCCA
505961	506059	5	19.6	5	94	2	171	19	42	1	37	1.58	TCCAT
506357	506586	5	45.4	5	73	4	129	21	41	3	33	1.7	CATTC
506343	506418	15	5	15	85	1	89	22	32	5	39	1.76	ATTGCATTCCATTCC
506365	506626	10	25.9	10	74	3	103	21	43	3	31	1.68	TCCATTCCAC
506497	506618	5	24.2	5	73	1	82	21	50	1	26	1.58	TCCAC
506743	506811	5	13.8	5	81	6	86	20	37	1	40	1.61	CCATT
506886	506937	25	2.1	25	82	7	61	21	50	3	25	1.65	TCCACGCCACTCCAATGCATTCCAC
507012	507171	5	31.8	5	82	3	169	18	53	1	26	1.55	TCCAC
507283	507442	5	31.6	5	67	2	50	20	41	3	34	1.7	CCATT
507328	507376	25	1.9	26	83	4	64	22	42	2	32	1.65	TCCATTACAATCCACTCCACTCCCTT
507659	507758	15	6.6	15	76	6	58	19	51	1	29	1.53	TCCACTCCACTCCAC
507547	507731	5	36.6	5	71	7	79	18	41	4	35	1.71	TTCCA
507548	507855	71	4.3	70	72	8	230	19	43	3	32	1.69	TCCATTCCATTCCATTCATTCCATTTCCATTCCACTCCATTCCACTCCACTCCACTCCACTCCACTCCAC
507795	507844	5	10	5	82	0	64	18	54	2	26	1.54	CTCCA
507990	508104	5	22.8	5	84	1	104	24	48	1	25	1.6	TCCAC
508088	508127	21	2	20	90	5	62	20	40	2	37	1.66	CACTCCATTCCATTCCATTT
508237	508311	5	14.8	5	83	2	69	21	44	1	33	1.61	CATTC
508244	508293	26	2	25	88	4	73	16	48	2	34	1.57	TTCCATTCCACTCCACTCCACTCCG
508237	508496	10	26.2	10	69	10	122	20	45	1	32	1.62	CATTCCACTC
508276	508354	5	15.8	5	73	10	54	21	49	0	29	1.5	TCCAC
508401	508496	15	6.3	15	79	4	104	18	50	0	31	1.48	CTCCATTCCACTCCA
508401	508508	15	7.5	15	73	14	75	19	49	0	30	1.55	CTCCACTCCACTTCA
508600	508673	5	14.8	5	78	5	60	18	50	1	29	1.56	TCCAC
508754	509181	5	84.4	5	69	7	83	20	46	1	30	1.59	CCATT
508897	508943	21	2.3	21	92	3	78	10	68	0	21	1.2	CACTCCCCCTCCACTCCCCTC
508865	509177	15	20.9	15	72	6	215	20	49	1	28	1.58	TCCACTCCATTCCAC
509001	509175	20	8.6	21	77	5	96	20	48	1	29	1.57	TCCAACTCCATTCTACTCCAC
509268	509439	5	34	5	71	2	65	18	43	4	34	1.69	ATTCC
509549	509876	10	32.5	10	69	6	97	21	42	5	30	1.74	TTCCACTCCA
509579	509674	50	1.9	50	82	4	122	22	39	4	33	1.74	ATTCCATTCCATTCCACTCCATTCCACTCCACTCCACTACACTGCAGTAC
509562	509728	60	2.7	60	84	7	183	22	40	4	32	1.75	CATTCCATTCCATTCATTCCATTCTTACTCCATTCCACTCCACTGCACTACACTCCACTA
509807	509878	5	14.2	5	72	18	51	19	44	1	34	1.59	TCCAT
509581	509884	15	19.8	15	67	7	90	20	43	4	30	1.73	TCCATTCCACTCCAC
510144	510223	15	5.3	15	76	7	72	21	46	2	30	1.64	TCCACTCCACTCCAT
510362	510447	5	17	5	80	2	64	20	40	3	34	1.7	TTCCA
510362	510402	21	2	21	90	0	64	19	36	4	39	1.73	TTCCATTCCATTCCATTCCAA
510362	510427	25	2.6	25	87	2	87	19	37	4	37	1.73	TTCCATTCCATTCCATTCAATTCCG
510389	510771	10	37.8	10	73	5	160	23	45	1	29	1.63	TCCATTCCAC
510413	510767	15	22.7	15	74	8	253	23	46	1	28	1.62	TTCCACTCCACTCCA
510414	510754	5	67.2	5	73	4	225	23	46	1	27	1.61	TCCAC
510719	510786	20	3.4	20	89	0	82	19	45	2	32	1.65	TCCATTCCATTCCACAGCAT
510870	511030	5	32.2	5	69	7	58	18	45	2	33	1.63	CATTC
510856	510915	24	2.5	24	80	0	66	21	31	1	45	1.62	CATTTCATTCCAATCATTCAATTC
510902	510998	15	6.4	15	74	10	81	18	52	2	26	1.56	TCCACTCCACTCCAC
510900	511030	15	8.7	15	66	8	68	19	48	2	30	1.61	ATTCCATTCCACTCC
511203	511275	20	3.7	20	75	0	74	17	38	2	41	1.64	TCCATTCCATTTCACTCCAT
511376	511521	5	29	5	83	4	150	21	39	5	34	1.76	TTCCA
511573	511661	10	8.8	10	76	2	79	20	47	2	30	1.62	TCCATTCCAC
511571	511748	15	12.1	15	68	10	71	20	47	1	31	1.58	ATTCCACTCCACTCC
511573	511695	5	24.2	5	71	6	68	19	51	1	27	1.56	TCCAC
511763	511801	20	2	20	94	0	69	17	35	5	41	1.72	CACTGCATTCCATTCCATTT
511880	512054	5	34.8	5	73	10	70	19	48	1	31	1.57	CATTC
511880	512054	10	17.4	10	71	10	88	19	48	1	31	1.57	CATTCCACTC
511883	512052	15	11.3	15	73	8	112	19	48	1	30	1.56	TCCACTCCATTCCAC
511889	511947	31	1.9	31	92	0	100	22	54	0	23	1.45	CCATTCCACTCCAATCCACTCCACTCCAATC
511893	512052	25	6.4	25	73	9	112	19	49	1	30	1.56	TCCATTCCACTCCACTCCACTCCTC
512207	512427	5	43.8	5	72	5	131	21	49	2	25	1.62	TCCAC
512409	512451	5	8.6	5	86	0	50	16	44	2	37	1.6	TCCAT
512527	512623	5	19.2	5	74	2	59	17	42	2	38	1.61	CCATT
512587	512649	15	4.2	15	77	0	63	19	36	6	38	1.77	TCCACTCCATTGCAT
512738	512865	5	25.4	5	75	4	78	21	35	4	38	1.75	CATTC
512832	512979	15	10.1	15	69	14	67	20	45	2	31	1.65	TCCACTCCATTCCAC
512776	513047	10	26.9	10	74	6	109	21	42	3	33	1.69	TCCATTCCAC
512895	512971	5	15.4	5	74	5	57	22	50	1	25	1.56	CACTC
512776	512988	81	2.6	81	79	2	221	21	41	3	33	1.69	TCCATTCCACTACATTCCATTCCATTCCATTCCATTTCCACTCCATTCCACTCCTCTCCACTCCACACCACTCCACTCCAC
513011	513050	5	8	5	82	0	53	17	42	0	40	1.49	CATTC
513136	513637	5	98.8	5	75	8	181	22	44	2	30	1.64	TTCCA
513424	513635	86	2.5	86	79	7	209	20	46	2	30	1.63	CACTCCACTCCATTCCAATCCATTCCCACTCCATTCCATTACACTCAACTGCATTCCACTCCACTCCATTCCACTCCACAAACCTC
513906	514017	20	5.6	20	87	3	100	16	34	5	43	1.7	TTGCATTCCATTGCATTCCG
513928	514019	5	18.2	5	88	2	139	17	39	2	41	1.62	CATTC
513995	514149	81	1.9	81	84	2	204	22	42	1	33	1.62	ATTCCATTACACTCCATTCCACTCCTCTCTACCTCCACTCCACTTCACTCAACTCCAATCCACTACATCCCATTATATATT
514085	514243	5	31.4	5	70	7	88	19	51	2	26	1.59	CACTC
513947	514288	10	33.8	10	72	6	116	21	44	1	32	1.63	TCCATTCCAC
514367	514431	5	13	5	100	0	130	20	40	0	40	1.52	ATTCC
514533	514719	5	37.4	5	70	10	51	19	47	1	32	1.57	CCATT
514547	514710	10	15.9	10	69	13	64	19	49	0	30	1.53	TCCATTCCAC
514547	514710	15	10.9	15	71	10	75	19	49	0	30	1.53	TCCAATCCATTCCAC
514677	514719	20	2.2	20	91	0	68	16	51	0	32	1.45	TCCCCTCCATCCCATTACAT
514851	515136	5	56.8	5	75	4	180	20	49	2	27	1.6	TCCAC
515234	515369	5	26.8	5	73	8	51	22	41	1	34	1.63	ATTCC
515274	515350	15	5.1	15	72	9	66	24	46	1	27	1.6	CACTCCATTCCACTC
515485	515726	5	48	5	89	1	277	20	43	1	35	1.6	ATTCC
515803	516081	5	55.4	5	69	7	73	19	45	2	31	1.65	CCATT
515809	515962	10	15.4	10	77	5	105	18	46	1	33	1.61	CCATTCCACT
516177	516536	5	71.4	5	71	8	156	19	42	2	35	1.66	TTCCA
516228	516516	71	4.1	70	80	4	240	20	44	2	33	1.64	TTCCATTCAATTCCATTCCACTCCACTCCACTCCACTCCACTCCACTCCACTACATTCCATTACATCCCA
516381	516476	39	2.4	41	73	18	60	19	47	2	30	1.61	TCCATTCCACTCCATTCCCACTCCACTTCACTCCATCCCAA
516638	516697	5	12	5	85	0	84	21	35	5	38	1.75	ATTCC
516864	516983	5	23.8	5	73	8	55	19	47	3	30	1.65	TCCAC
516838	516895	26	2.3	25	81	3	62	24	43	5	27	1.75	TCCACTCCAATCGATTCCACTCCAA
516864	516992	10	12.8	10	72	9	75	18	48	3	30	1.64	TCCATTCCAC
516879	516984	15	6.7	15	71	19	72	18	47	2	31	1.63	TCCATTCCATTCCAC
516898	516992	5	18.8	5	73	10	59	17	48	2	31	1.59	TTCCA
517068	517207	5	27.6	5	80	5	129	22	42	2	33	1.65	CCATT
517385	517658	5	54.2	5	76	5	219	20	50	3	25	1.64	TCCAC
517768	517946	5	35.4	5	73	4	81	18	43	2	34	1.65	CCATT
517893	517950	26	2.3	25	82	11	66	15	39	1	43	1.57	TCCATTTCACTCCATTGCATTCCCT
518028	518145	5	23.4	5	77	1	92	20	33	4	41	1.72	CATTC
518053	518194	15	9.3	15	72	6	70	22	36	2	38	1.69	CATTCCATTCCACTC
518284	518619	5	66.4	5	72	6	140	21	44	2	31	1.65	CCATT
518430	518619	81	2.3	80	83	5	222	20	44	2	32	1.65	TCCATTCCAATCCATCCCATTCCATTCCTTCCATTCCACTCCAATCCACTCCCAGCCCAATCCACTCCACTCCATTCGAT
518697	518803	5	21.2	5	73	5	54	21	42	3	31	1.7	CATTC
518886	518925	15	2.7	15	88	0	53	10	27	12	50	1.72	CCATTCCGTTTTGTT
518945	519257	5	61.8	5	73	5	189	20	50	2	26	1.62	TCCAC
519183	519279	5	19.2	5	78	2	68	21	48	0	29	1.51	TCCAT
519372	519521	5	29.8	5	70	6	61	20	44	2	33	1.65	TTCCA
519642	519979	5	66.8	5	68	10	96	21	42	2	33	1.67	TTCCA
520056	520507	5	89.4	5	71	6	212	21	45	1	31	1.63	CCATT
520084	520123	21	1.9	21	84	0	53	15	47	2	35	1.58	TTCCAGTCCACTCCACTCCCT
520085	520512	81	5.3	82	74	8	277	20	46	2	30	1.63	TCCATTCCATTCCACTCCCATTACATCTCCATTCCATTCCATTCAATTCCATTCCACTCCACTCCATACCACTCCATTCCAC
520591	520639	10	4.9	10	79	0	53	22	24	10	42	1.84	CATTCCATTG
520596	520659	15	4.3	15	75	0	56	26	21	7	43	1.8	CATTGCATTCAATTC
520700	520819	5	23.8	5	69	11	66	20	52	2	25	1.59	TCCAC
520848	520912	25	2.6	25	82	0	85	18	46	7	27	1.76	CCAGTCCACTCCATTCCACTCTACG
521002	521163	5	31.6	5	74	8	103	19	41	1	37	1.62	TCCAT
521244	521464	5	43.8	5	73	3	129	22	50	0	26	1.55	TCCAC
521454	521659	108	1.9	109	87	3	308	24	31	10	33	1.89	ATTCCATTCCATTCCTTTCTTTCTACAAGATCTCACTCTGTCACAAAGGCTGGAATGCAATCGCACAATCGCAGCTCACCATTACTTTTCACCATTCCGTTGCAATAAA
521653	522086	5	86	5	71	8	155	19	42	2	35	1.64	CCATT
521437	521681	108	2.3	107	81	3	303	24	32	8	34	1.87	CCATTCCATTCCATTACATTCCATTCCATTCTTTCTTTCTACCAAGATCTCACTCTGTCACAAAGGCTGGAATGCAATCGCACAATCGCAGCTCACATTACTTTTCA
521653	521694	19	2.2	20	95	4	77	21	38	4	35	1.75	CCATTCCATTCCATTGCATT
522053	522119	5	13.4	5	88	0	89	35	22	0	41	1.54	CATTA
522119	522178	20	3	21	87	7	88	20	48	0	31	1.5	ACTCCACTTCCACTCCACTCT
522127	522182	5	11.2	5	80	0	67	19	50	0	30	1.48	TCCAC
522422	522464	16	2.8	15	85	3	50	25	53	0	20	1.46	TCCACACCACTCAAT
522338	522688	5	69.4	5	76	4	175	22	47	1	28	1.61	CACTC
522800	522829	15	2	15	93	0	51	16	33	0	50	1.46	TTTCATTCCACTCTA
522838	523319	20	23.5	20	69	13	198	18	46	3	31	1.65	CACTCCATTCCATTCCACTC
522993	523198	5	40.6	5	78	6	110	18	47	0	33	1.53	TCCAC
523029	523315	10	28.4	10	73	11	156	17	46	2	33	1.6	TCCACTCCAT
523426	523497	5	14.4	5	83	0	81	22	52	1	23	1.55	TCCAC
523547	523590	5	8.6	5	87	5	52	18	40	0	40	1.5	TCCAT
523667	523714	5	9.6	5	86	8	71	18	39	0	41	1.51	CCATT
523911	524287	5	74.8	5	77	4	310	20	50	1	27	1.57	TCCAC
524339	524379	5	8.2	5	86	0	55	19	41	0	39	1.52	TCCAT
524339	524379	20	2	20	95	0	73	19	41	0	39	1.52	TCCACTCCATTCCATTCCAT
524505	524629	5	24.8	5	76	4	81	20	48	1	30	1.59	TCCAC
524484	524555	35	2.2	35	83	11	91	19	47	4	29	1.68	CTCCACTACACTATCGTCCACTCGATTCCATTCCA
524505	524631	10	12.6	10	75	11	98	19	47	1	31	1.59	TCCATTCCAC
524530	524636	15	7.1	15	80	6	117	19	46	1	31	1.61	TCCACTCCATTCCAT
524721	524906	5	37	5	72	5	70	20	41	2	35	1.65	CCATT
524988	525081	5	18.6	5	72	10	75	15	34	4	45	1.66	TTCCA
525147	525421	5	54.4	5	71	10	114	20	49	1	28	1.59	CACTC
525165	525448	15	19.1	15	71	11	131	20	48	2	29	1.62	TCCACTCCACTCCAT
525179	525432	76	3.4	73	83	6	264	20	48	2	28	1.62	CTCCACTCCACTCATTCCATTCCATCCCATAACATTCCTCTCCATTCCACTCCACTCCACTCCATCCACCCCA
525383	525461	5	15.6	5	85	2	77	18	44	3	32	1.68	TCCAT
525408	525461	20	2.6	21	94	2	92	18	38	3	38	1.69	TCCATTCCATTCCACTGCATT
525546	525735	5	37.6	5	76	4	103	19	44	1	34	1.6	TCCAT
526031	526282	5	49.8	5	77	3	218	19	51	1	26	1.57	TCCAC
526363	526536	5	34.4	5	68	7	66	16	41	4	36	1.69	CCATT
526662	526701	5	8	5	82	0	53	25	37	2	35	1.69	TTCCA
526663	526706	15	2.9	15	86	0	61	27	38	2	31	1.69	TCCATTCCATTCAAA
526868	526911	15	2.9	15	83	10	54	13	43	2	40	1.57	ATTCCATTCCTCTCC
527061	527305	5	48.4	5	71	10	86	22	45	2	29	1.64	CATTC
527075	527309	10	23.3	10	73	6	116	22	46	2	28	1.63	TCCACTCCAC
527446	527770	5	64.2	5	76	3	265	22	49	1	26	1.6	TCCAC
527446	527770	81	4	81	77	2	274	22	49	1	26	1.6	TCCACTCCACTCAACTCCACTCCACTCCCACTCCACTCCACTCCACTTCACTCCATTCCAATCCACTCCACTCCACTCAAC
527445	527864	15	27.3	15	74	8	236	21	48	1	28	1.6	TTCCACTCCACTCCA
527661	527868	5	41.2	5	70	7	64	22	46	1	29	1.61	CATTC
527445	527868	10	41.4	10	70	12	200	21	48	1	28	1.6	TTCCACTCCA
527945	528040	5	19	5	72	14	54	20	42	1	35	1.59	CCATT
527960	528027	10	6.8	10	75	12	68	19	47	1	32	1.58	TCCATTCCAC
527960	528027	20	3.4	20	81	4	75	19	47	1	32	1.58	TCCATTCCACTCACATCCAC
527959	528040	20	4.1	20	76	6	60	18	45	1	35	1.57	TTCCATTCCACTCCCATCCA
527980	528044	15	4.3	15	79	11	62	18	44	0	36	1.5	TCCATCCATTCCATT
528125	528150	5	5.2	5	100	0	52	19	42	0	38	1.51	CCATT
528133	528187	10	5.5	10	82	0	56	10	34	9	45	1.71	TTCCATTCTG
528192	528463	81	3.4	81	81	1	303	20	48	2	28	1.63	ACTCCACTCCCACTCCATTCCATTCCATTCCACTCCATTCCACTCCACTCCACTCCACTCCACTCCACTCTACTCCATTCC
528184	528461	5	54.8	5	75	4	189	20	48	2	28	1.62	TCCAC
528537	528578	10	4.2	10	90	0	66	21	50	0	28	1.49	CACTCCATTC
528537	528580	15	2.9	15	86	0	61	20	47	0	31	1.5	CACTCCATTCCATTC
528540	528580	5	8.2	5	91	0	55	19	46	0	34	1.5	TCCAT
528659	528830	5	34	5	70	9	53	20	41	2	34	1.68	CCATT
528424	528682	118	2.2	116	85	5	342	21	34	8	35	1.83	CACTCCATTCCATTCCATTCCATTCCACTCCATTCCATTACTTTCTTTCCACAGCATCTCACTCTGTCATAAAAGCTGGAGTGCAGTGGCACAATATCATCCTCATTTCTTTCACC
528694	528810	15	7.7	15	71	5	65	21	43	3	31	1.69	TCCACTCCATTCCAC
528659	528830	20	8.8	20	71	8	93	20	41	2	34	1.68	CCATTCCATTCCATTCCACT
528932	528996	5	13	5	81	0	76	18	36	3	41	1.66	ATTCC
529065	529253	5	37.4	5	78	4	146	19	50	1	28	1.54	TCCAC
529387	529614	5	45.4	5	76	6	120	21	46	1	30	1.61	CCATT
529756	529794	15	2.6	15	88	8	53	20	46	0	33	1.51	TCCATTCCAATCCCT
529960	530011	21	2.5	20	93	6	95	21	48	9	21	1.78	TGCACTCCACTCCATGCCAC
530031	530252	15	14.9	15	76	9	168	22	48	1	27	1.61	TCCATTCCACTCCAC
529948	530226	5	55.2	5	72	7	179	21	48	3	27	1.67	ACTCC
530352	530448	20	4.8	20	71	12	54	17	46	2	34	1.6	TCCATTCCATTCCATTGCAC
530344	530452	15	7.2	15	73	4	58	17	45	1	34	1.59	CATTCCATTCCACTC
530585	530903	10	32.5	10	72	8	118	20	46	2	31	1.64	ATTCCACTCC
530594	531275	15	44.6	15	67	13	167	19	44	3	32	1.68	CATTCCACTCCATTC
530570	530903	5	66	5	71	9	95	20	45	2	32	1.64	ATTCC
530613	530884	76	3.6	75	79	6	264	19	47	2	30	1.62	CCACTCCACTCCTCTCCACTCCATTCCATTCCAGTCCCATTCCATTCTCTCCATTCCACTCCACTCCACTACACC
530978	531192	5	42.6	5	76	1	124	19	44	3	33	1.67	CCATT
531058	531225	10	16.6	10	71	9	63	20	49	2	27	1.61	TCCACTCCAC
531307	531347	20	2	20	90	0	64	19	41	2	36	1.65	CACTCCATTCCATTCCATTC
531426	531627	5	39.8	5	74	4	109	23	40	2	33	1.68	ATTCC
531424	531464	16	2.6	16	84	3	57	24	31	4	39	1.76	CAATTCCATTCCATTG
531428	531625	81	2.4	81	79	1	236	23	40	2	33	1.68	TCCATTCCATTCGAATTACATTCCATTCCATTCCATCTCACTCCAATACAATCCAATCCACTCCACTCCACTCCATTCCAC
531702	531732	5	6.2	5	92	0	53	22	41	0	35	1.54	ATTCC
531704	531733	15	2	15	100	0	60	20	46	0	33	1.51	TCCATTCCATTCCAC
531769	531821	15	3.5	15	73	0	52	26	41	1	30	1.66	TCCATTCCATTCCAA
531769	531861	10	9.2	10	77	6	62	21	48	3	26	1.65	TCCACTCCAT
532092	532208	5	23.2	5	75	1	99	19	51	1	27	1.57	ACTCC
532009	532208	25	7.9	25	71	2	121	21	47	2	29	1.64	CCATTCCACTCCACTCCACTCCACT
532302	532410	10	10.8	10	73	2	65	19	45	0	33	1.56	TTCCACTCCA
532537	532621	10	8.4	10	89	5	82	18	35	3	42	1.68	TTCCATTCTA
532550	532818	5	53.4	5	73	8	161	20	41	3	35	1.69	CATTC
532690	532851	15	10.7	15	69	6	76	24	46	1	27	1.62	TCCACTCCACTCCAC
532737	532851	5	23	5	72	3	79	23	49	1	25	1.6	CCACT
532565	532859	10	28.7	10	73	9	112	20	43	3	33	1.68	CATTCCACTC
532973	533008	5	7	5	87	6	54	22	38	2	36	1.69	CCATT
533013	533418	5	80.4	5	73	5	226	22	47	1	28	1.6	TCCAC
533098	533430	71	4.6	69	80	7	299	21	47	2	28	1.63	TCCACTCCAATCCACTCCATTCCATTCCACTCAACTCCATTCCACTCCATTCCATTCTATCCACTCCAC
533511	533591	5	16	5	84	2	90	22	40	1	35	1.62	CCATT
533691	533749	20	3	20	84	0	64	16	30	5	47	1.69	CTTTCCATTACATTCCATTT
533693	533752	25	2.4	25	88	0	93	18	31	5	45	1.71	TTCCATTCCATTGCATTCCTTTCCA
533693	533752	5	12	5	78	0	57	18	31	5	45	1.71	TTCCA
533953	534007	5	11.2	5	83	9	60	25	50	0	23	1.49	ACTCC
533970	534023	15	3.6	15	85	9	74	27	46	0	25	1.53	TCCAATCCACTCCAT
533970	534027	10	5.8	10	78	8	55	25	46	0	27	1.53	TCCATTCCAA
534104	534310	5	40.8	5	76	4	137	19	44	2	33	1.64	CCATT
534457	534504	25	1.9	25	82	0	60	27	33	0	39	1.57	ACTCCAATCCATTCCATTACATTAT
534697	534909	5	42.2	5	76	1	165	22	47	1	27	1.61	ACTCC
534990	535124	5	26.6	5	73	3	54	20	45	2	31	1.64	CCATT
535037	535127	15	6	15	77	2	65	19	49	2	28	1.6	CACTCCACTCCACTC
534990	535124	10	13.3	10	74	3	63	20	45	2	31	1.64	CCATTCCACT
535048	535127	15	5.3	15	77	3	88	20	50	1	28	1.56	ACTCCACTCCATTCC
535278	535891	5	121.8	5	71	10	160	19	46	1	32	1.6	TTCCA
535395	535887	15	32.6	15	75	6	368	20	50	0	29	1.48	TCCACTCCACTCCAC
536015	536052	5	7.6	5	93	0	67	18	63	0	18	1.32	CACTC
536123	536191	25	2.7	25	77	2	75	17	37	2	42	1.64	CTCCACTCCATTCCATTCTATTGCA
536348	536921	10	58.5	10	66	12	206	22	47	2	27	1.64	ATTCCACTCC
536406	536462	25	2.3	25	81	0	69	22	49	3	24	1.66	TCCATTCCACTCCACTCCACACCAA
536711	536764	27	2	27	100	0	108	25	48	0	25	1.52	CCATTCCACTCCACTCCACTAAATTCC
536570	536917	5	68.4	5	71	7	218	22	50	1	26	1.56	CACTC
537011	537191	5	35.8	5	72	6	60	22	43	2	32	1.66	TTCCA
537045	537157	10	11.2	10	75	5	84	24	47	0	26	1.58	CACTCCACTC
537045	537157	15	7.5	15	75	5	84	24	47	0	26	1.58	CACTCCACTCCACTC
537043	537187	20	6.9	20	74	13	69	23	44	2	30	1.65	TTCACTCCATTCCATTCCAC
[truncated: 534 more rows]
